# Supplementary material for: Multiple intracellular signaling pathways orchestrate adipocytic differentiation of human bone marrow stromal stem cells
Source: Biosci Rep. 2018 Jan 30;38(1):BSR20171252. doi: 10.1042/BSR20171252 (PMC5789155; doi:10.1042/BSR20171252)
Supplement: Supplementary file 1 [file bsr20171252_Supp1.xlsx]

## Sheet: Sheet1
Supplementary Table 1. List of differentiatlly expressed genes (2.0 FC, p corr <0.05) in human mesenchymal stem cells (hMSCs) differentiated into adipocytes (day 7) compared to control hMSCs
ProbeName	FC ([AD D7] vs [D0 control])	Log FC ([AD D7] vs [D0 control])	Regulation ([AD D7] vs [D0 control])	ControlType	Description	EntrezGeneID	Go	Chromosome End Index_Avadis_	Chromosome Number_Avadis_	Chromosome Start Index_Avadis_	Chromosome Strand_Avadis_	Cytoband	GenbankAccession	GeneName	GeneSymbol	GenomicCoordinates	RefSeqAccession	UniGeneID
A_33_P3241269	25760.1	14.6529	up	FALSE	Homo sapiens carboxylesterase 1 (CES1), transcript variant 1, mRNA [NM_001025195]	1066	GO:0052689|GO:0030855|GO:0008152|GO:0009636|GO:0005788|GO:0047374|GO:0005615	55836823	chr16	55836764	-	hs|16q12.2	NM_001025195	carboxylesterase 1	CES1	chr16:55836823-55836764	NM_001025195	Hs.558865
A_23_P63209	6074.15	12.5685	up	FALSE	Homo sapiens hydroxysteroid (11-beta) dehydrogenase 1 (HSD11B1), transcript variant 2, mRNA [NM_181755]	3290	GO:0070524|GO:0016020|GO:0030324|GO:0006704|GO:0005789|GO:0003845|GO:0044281|GO:0016021|GO:0008202|GO:0055114	209907960	chr1	209907901	+	hs|1q32.2	NM_181755	hydroxysteroid (11-beta) dehydrogenase 1	HSD11B1	chr1:209907901-209907960	NM_181755	Hs.195040
A_23_P119943	2893.12	11.4984	up	FALSE	Homo sapiens insulin-like growth factor binding protein 2, 36kDa (IGFBP2), mRNA [NM_000597]	3485	GO:0005515|GO:0007565|GO:0007584|GO:0042493|GO:0007568|GO:0031994|GO:0031995|GO:0051384|GO:0005576|GO:0031410|GO:0001558|GO:0005615|GO:0032870|GO:0009612|GO:0042104|GO:0007165|GO:0016324|GO:0010226|GO:0043567|GO:0032526|GO:0044267|GO:0032355|GO:0070062	217529145	chr2	217529086	+	hs|2q35	NM_000597	insulin-like growth factor binding protein 2, 36kDa	IGFBP2	chr2:217529086-217529145	NM_000597	Hs.438102
A_23_P150609	2857.29	11.4804	up	FALSE	Homo sapiens insulin-like growth factor 2 (IGF2), transcript variant 1, mRNA [NM_000612]	3481	GO:0005515|GO:0005159|GO:0005158|GO:0050731|GO:0005615|GO:0009887|GO:0031667|GO:0007613|GO:0032355|GO:0070062|GO:2000467|GO:0007565|GO:0030168|GO:0007275|GO:0045840|GO:0038028|GO:0043085|GO:0001649|GO:0001501|GO:0005179|GO:0030546|GO:0043539|GO:0008083|GO:0044267|GO:0051146|GO:0008286|GO:0051897|GO:0008284|GO:0005886|GO:0071902|GO:0045471|GO:2000273|GO:0042104|GO:0045944|GO:0006006|GO:0031093|GO:…	2150453	chr11	2150394	-	hs|11p15.5	NM_000612	insulin-like growth factor 2	IGF2	chr11:2150453-2150394	NM_000612	Hs.272259
A_23_P51745	2537.48	11.3092	up	FALSE	Homo sapiens prokineticin 1 (PROK1), mRNA [NM_032414]	84432	GO:0000187|GO:0008284|GO:0045765|GO:0051781|GO:0005576|GO:0001525|GO:0008083	110999509	chr1	110999450	+	hs|1p13.3	NM_032414	prokineticin 1	PROK1	chr1:110999450-110999509	NM_032414	Hs.514793
A_23_P258887	2071.05	11.0161	up	FALSE	Homo sapiens aldehyde dehydrogenase 1 family, member L1 (ALDH1L1), transcript variant 2, mRNA [NM_012190]	10840	GO:0005739|GO:0016155|GO:0009058|GO:0008168|GO:0004029|GO:0016742|GO:0003824|GO:0032259|GO:0006730|GO:0070062|GO:0055114|GO:0009258	125826021	chr3	125824747	-	hs|3q21.3	NM_012190	aldehyde dehydrogenase 1 family, member L1	ALDH1L1	chr3:125826021-125824747	NM_012190	Hs.434435
A_24_P335092	2068.52	11.0144	up	FALSE	Homo sapiens serum amyloid A1 (SAA1), transcript variant 1, mRNA [NM_000331]	6288	GO:0001664|GO:0030593|GO:0030168|GO:0050716|GO:0005576|GO:0050715|GO:0006953|GO:0007204|GO:0006898|GO:0045785|GO:0034364|GO:0071682|GO:0050728|GO:0045087|GO:0050708|GO:0048247|GO:0048246|GO:0008201|GO:0070062	18291310	chr11	18290868	+	hs|11p15.1	NM_000331	serum amyloid A1	SAA1	chr11:18290868-18291310	NM_000331	Hs.632144
A_23_P119562	1363.95	10.4136	up	FALSE	Homo sapiens complement factor D (adipsin) (CFD), mRNA [NM_001928]	1675	GO:0004252|GO:0030168|GO:0005576|GO:0005615|GO:0006957|GO:0006956|GO:0007596|GO:0045087|GO:0002576|GO:0006508|GO:0008236|GO:0031093|GO:0070062	863306	chr19	863247	+	hs|19p13.3	NM_001928	complement factor D (adipsin)	CFD	chr19:863247-863306	NM_001928	Hs.155597
A_24_P766716	1064.64	10.0562	up	FALSE	Homo sapiens chemokine-like receptor 1 (CMKLR1), transcript variant 1, mRNA [NM_001142343]	1240	GO:0050848|GO:0005515|GO:0070098|GO:0005886|GO:0004930|GO:0032088|GO:0001501|GO:0006955|GO:0006935|GO:0007186|GO:0032695|GO:0005887|GO:0045600|GO:0004950|GO:0010759|GO:0004872|GO:0016021	108681943	chr12	108681884	-	hs|12q23.3	NM_001142343	chemokine-like receptor 1	CMKLR1	chr12:108681943-108681884	NM_001142343	Hs.197143
A_23_P58169	1031.87	10.011	up	FALSE	Homo sapiens neuropeptide Y receptor Y2 (NPY2R), mRNA [NM_000910]	4887	GO:0005515|GO:0005886|GO:0007263|GO:0030818|GO:0051048|GO:2000252|GO:0003214|GO:0007204|GO:0007193|GO:0007218|GO:0045987|GO:0004872|GO:0001662|GO:0007626|GO:0031645|GO:0046010|GO:0005246|GO:0051967|GO:0002793|GO:0031513|GO:0003151|GO:0046903|GO:0045785|GO:0090394|GO:0004983|GO:0005887|GO:0001601|GO:0051930|GO:0033603	156138102	chr4	156138043	+	hs|4q32.1	NM_000910	neuropeptide Y receptor Y2	NPY2R	chr4:156138043-156138102	NM_000910	Hs.37125
A_23_P161458	736.055	9.52367	up	FALSE	Homo sapiens oleoyl-ACP hydrolase (OLAH), transcript variant 2, mRNA [NM_001039702]	55301	GO:0016295|GO:0004320|GO:0006633|GO:0016296	15115114	chr10	15113846	+	hs|10p13	NM_001039702	oleoyl-ACP hydrolase	OLAH	chr10:15113846-15115114	NM_001039702	Hs.24309
A_24_P381441	733.189	9.51804	up	FALSE	Homo sapiens LIM domain only 3 (rhombotin-like 2) (LMO3), transcript variant 1, mRNA [NM_018640]	55885	GO:0006355|GO:0005737|GO:0035360|GO:0045600|GO:0070373|GO:0008270|GO:2000324|GO:0006351	16701693	chr12	16701634	-	hs|12p12.3	NM_018640	LIM domain only 3 (rhombotin-like 2)	LMO3	chr12:16701693-16701634	NM_018640	Hs.504908
A_33_P3209960	731.185	9.51409	up	FALSE	Homo sapiens RAS guanyl releasing protein 2 (calcium and DAG-regulated) (RASGRP2), transcript variant 2, mRNA [NM_153819]	10235	GO:0043005|GO:0030054|GO:0005886|GO:0005509|GO:0045202|GO:0030168|GO:0007265|GO:0032587|GO:0032854|GO:0001558|GO:0005829|GO:0008289|GO:0019992|GO:0005085|GO:0007165|GO:0007596|GO:0071277	64508476	chr11	64508420	-	hs|11q13.1	NM_153819	RAS guanyl releasing protein 2 (calcium and DAG-regulated)	RASGRP2	chr11:64508476-64508420	NM_153819	Hs.99491
A_24_P63347	725.121	9.50208	up	FALSE	Homo sapiens platelet factor 4 variant 1 (PF4V1), mRNA [NM_002620]	5197	GO:0008009|GO:0006955|GO:0070098|GO:0006954|GO:0007186|GO:0060326|GO:0042127|GO:0032496|GO:0045236|GO:0008201|GO:0005615|GO:0002690	74720196	chr4	74720137	+	hs|4q13.3	NM_002620	platelet factor 4 variant 1	PF4V1	chr4:74720137-74720196	NM_002620	Hs.72933
A_33_P3223592	720.61	9.49307	up	FALSE	Homo sapiens apolipoprotein E (APOE), transcript variant 1, mRNA [NM_001302688]	348	GO:0005515|GO:0010468|GO:0006707|GO:0007603|GO:0005764|GO:0002021|GO:0005615|GO:0034361|GO:0034365|GO:0034364|GO:0034363|GO:0034362|GO:0019433|GO:0034447|GO:0033344|GO:0032868|GO:0005794|GO:0016209|GO:0007568|GO:0031232|GO:0006898|GO:0007271|GO:0034372|GO:0034374|GO:0007186|GO:0034375|GO:0042157|GO:0006641|GO:0015909|GO:0000302|GO:0042159|GO:0005319|GO:0042158|GO:0010544|GO:0005886|GO:0007263|GO:…	45412649	chr19	45412590	+	hs|19q13.32	NM_001302688	apolipoprotein E	APOE	chr19:45412590-45412649	NM_001302688	Hs.654439
A_33_P3389704	694.871	9.4406	up	FALSE	Homo sapiens carboxylesterase 1 (CES1), transcript variant 3, mRNA [NM_001266]	1066	GO:0052689|GO:0030855|GO:0008152|GO:0009636|GO:0005788|GO:0047374|GO:0005615	55860139	chr16	55860080	-	hs|16q12.2	NM_001266	carboxylesterase 1	CES1	chr16:55860139-55860080	NM_001266	Hs.558865
A_24_P243749	670.224	9.3885	up	FALSE	Homo sapiens pyruvate dehydrogenase kinase, isozyme 4 (PDK4), mRNA [NM_002612]	5166	GO:0008286|GO:0005743|GO:0045124|GO:0010565|GO:0044281|GO:2000811|GO:0006885|GO:0010906|GO:0005739|GO:0071398|GO:0042594|GO:0006090|GO:0005759|GO:0006006|GO:0044237|GO:0009267|GO:0004740|GO:0010510|GO:0072593|GO:0042593|GO:0046320|GO:0005524|GO:0004672|GO:0042304|GO:0006468	95213366	chr7	95213307	-	hs|7q21.3	NM_002612	pyruvate dehydrogenase kinase, isozyme 4	PDK4	chr7:95213366-95213307	NM_002612	Hs.8364
A_23_P136777	588.659	9.20129	up	FALSE	Homo sapiens apolipoprotein D (APOD), mRNA [NM_001647]	347	GO:0006629|GO:0005515|GO:0048471|GO:0005783|GO:2000098|GO:0042246|GO:0071638|GO:0005615|GO:0048678|GO:0030425|GO:0051895|GO:0015485|GO:0014012|GO:0043025|GO:0006006|GO:0010642|GO:0070062|GO:2000405|GO:0060588|GO:0042493|GO:0007568|GO:0005576|GO:0048662|GO:0001525|GO:0022626|GO:0007420|GO:1900016|GO:0006869|GO:0042308|GO:0000302|GO:0005319	195300767	chr3	195298224	-	hs|3q29	NM_001647	apolipoprotein D	APOD	chr3:195300767-195298224	NM_001647	Hs.522555
A_23_P94103	566.556	9.14607	up	FALSE	Homo sapiens scavenger receptor class A, member 5 (SCARA5), mRNA [NM_173833]	286133	GO:0034605|GO:0010468|GO:0006879|GO:0070207|GO:0030193|GO:0009986|GO:0005887|GO:0006898|GO:0070287|GO:0034755|GO:0006897|GO:0005044	27727934	chr8	27727875	-	hs|8p21.1	NM_173833	scavenger receptor class A, member 5	SCARA5	chr8:27727934-27727875	NM_173833	Hs.591833
A_24_P941359	487.249	8.92851	up	FALSE	Homo sapiens family with sequence similarity 65, member B (FAM65B), transcript variant 1, mRNA [NM_014722]	9750	GO:0005739|GO:0005515|GO:0005737|GO:0060171|GO:0007517|GO:0007605|GO:0030175|GO:0005856|GO:0030154	24804801	chr6	24804742	-	hs|6p22.3	NM_014722	family with sequence similarity 65, member B	FAM65B	chr6:24804801-24804742	NM_014722	Hs.559459
A_23_P155755	398.149	8.63716	up	FALSE	Homo sapiens chemokine (C-X-C motif) ligand 6 (CXCL6), mRNA [NM_002993]	6372	GO:0008009|GO:0070098|GO:0002446|GO:0007267|GO:0005576|GO:0045236|GO:0005615|GO:0002690|GO:0007165|GO:0006955|GO:0006954|GO:0006935|GO:0007186|GO:0060326|GO:0042127|GO:0032496|GO:0008201|GO:0042742	74703427	chr4	74703368	+	hs|4q13.3	NM_002993	chemokine (C-X-C motif) ligand 6	CXCL6	chr4:74703368-74703427	NM_002993	Hs.164021
A_33_P3275702	383.385	8.58265	up	FALSE	Homo sapiens flavin containing monooxygenase 2 (non-functional) (FMO2), transcript variant 1, mRNA [NM_001460]	2327	GO:0050661|GO:0006805|GO:0072592|GO:0017144|GO:0050660|GO:0006739|GO:0006082|GO:0044281|GO:0070995|GO:0004497|GO:0004499|GO:0016020|GO:0005789|GO:0009404|GO:0016021	171179928	chr1	171179869	+	hs|1q24.3	NM_001460	flavin containing monooxygenase 2 (non-functional)	FMO2	chr1:171179869-171179928	NM_001460	Hs.144912
A_24_P224727	374.952	8.55056	up	FALSE	Homo sapiens CCAAT/enhancer binding protein (C/EBP), alpha (CEBPA), transcript variant 1, mRNA [NM_004364]	1050	GO:0005515|GO:0003700|GO:0008285|GO:0044212|GO:0006366|GO:0030324|GO:0003705|GO:0031100|GO:0019221|GO:0005634|GO:0006091|GO:0032403|GO:0042803|GO:0016363|GO:0045944|GO:0045945|GO:0035189|GO:0016032|GO:0030099|GO:0030225|GO:0048469|GO:0008203|GO:0071285|GO:0048839|GO:0046982|GO:0001892|GO:0051384|GO:0000122|GO:0006953|GO:0000978|GO:0033274|GO:0003677|GO:0006351|GO:0045669|GO:0001889|GO:0071407|GO:…	33791412	chr19	33791353	-	hs|19q13.11	NM_004364	CCAAT/enhancer binding protein (C/EBP), alpha	CEBPA	chr19:33791412-33791353	NM_004364	Hs.76171
A_33_P3313055	339.762	8.40838	up	FALSE	Homo sapiens notch 3 (NOTCH3), mRNA [NM_000435]	4854	GO:0005515|GO:0010467|GO:0006355|GO:0006367|GO:0007220|GO:0005886|GO:0005509|GO:0072104|GO:0005576|GO:0048663|GO:0015629|GO:0048661|GO:0005829|GO:0043235|GO:0005737|GO:0045665|GO:0000139|GO:0007219|GO:0005789|GO:0005654|GO:0030900|GO:0016021|GO:0019899	15270548	chr19	15270489	-	hs|19p13.12	NM_000435	notch 3	NOTCH3	chr19:15270548-15270489	NM_000435	Hs.8546
A_33_P3408918	321.153	8.32712	up	FALSE	Homo sapiens serum amyloid A2 (SAA2), transcript variant 1, mRNA [NM_030754]	6289	GO:0034364|GO:0006953|GO:0070062	18266850	chr11	18266791	-	hs|11p15.1	NM_030754	serum amyloid A2	SAA2	chr11:18266850-18266791	NM_030754	Hs.731376
A_33_P3353737	297.315	8.21585	up	FALSE	alcohol dehydrogenase 1B (class I), beta polypeptide [Source:HGNC Symbol;Acc:HGNC:250] [ENST00000305046]	125	GO:0006805|GO:0006069|GO:0004024|GO:0008270|GO:0044281|GO:0005829	100227587	chr4	100227528	-	hs|4q23	AF153821	alcohol dehydrogenase 1B (class I), beta polypeptide	ADH1B	chr4:100227587-100227528		Hs.4
A_33_P3209962	293.632	8.19786	up	FALSE	Homo sapiens RAS guanyl releasing protein 2 (calcium and DAG-regulated) (RASGRP2), transcript variant 2, mRNA [NM_153819]	10235	GO:0043005|GO:0030054|GO:0005886|GO:0005509|GO:0045202|GO:0030168|GO:0007265|GO:0032587|GO:0032854|GO:0001558|GO:0005829|GO:0008289|GO:0019992|GO:0005085|GO:0007165|GO:0007596|GO:0071277	64508971	chr11	64508912	-	hs|11q13.1	NM_153819	RAS guanyl releasing protein 2 (calcium and DAG-regulated)	RASGRP2	chr11:64508971-64508912	NM_153819	Hs.99491
A_32_P196021	260.857	8.02711	up	FALSE	Homo sapiens fibroblast growth factor 7 (FGF7), mRNA [NM_002009]	2252	GO:0008286|GO:0005515|GO:0010838|GO:0008284|GO:0051549|GO:0010463|GO:0050731|GO:0031069|GO:0060665|GO:0007173|GO:0060501|GO:0051781|GO:0008201|GO:0050679|GO:0048011|GO:0005794|GO:0031532|GO:0048015|GO:0009611|GO:0005576|GO:0005104|GO:0042056|GO:0050918|GO:0007165|GO:0008544|GO:0008543|GO:0034394|GO:0045087|GO:0061033|GO:0008083|GO:0038095|GO:0060445	49778611	chr15	49778552	+	hs|15q21.2		fibroblast growth factor 7	FGF7	chr15:49778552-49778611	NM_002009	Hs.567268
A_32_P70315	256.22	8.00124	up	FALSE	Homo sapiens TIMP metallopeptidase inhibitor 4 (TIMP4), mRNA [NM_003256]	7079	GO:0051045|GO:0042493|GO:0005578|GO:0043434|GO:0042698|GO:0002020|GO:0007417|GO:0005615|GO:0030017|GO:0046872|GO:0048553|GO:0010951|GO:0008150|GO:0008191|GO:0032496|GO:0009725|GO:0034097	12194787	chr3	12194728	-	hs|3p25.2	NM_003256	TIMP metallopeptidase inhibitor 4	TIMP4	chr3:12194787-12194728	NM_003256	Hs.591665
A_23_P143178	251.802	7.97615	up	FALSE	Homo sapiens lipopolysaccharide binding protein (LBP), mRNA [NM_004139]	3929	GO:0005515|GO:0032755|GO:0034145|GO:0034142|GO:0070891|GO:0050830|GO:0043032|GO:0005615|GO:0032757|GO:0060265|GO:0002281|GO:0032496|GO:0044130|GO:0031663|GO:0008228|GO:0070062|GO:0009986|GO:0032760|GO:0042535|GO:0005102|GO:0032720|GO:0005576|GO:0006953|GO:0032722|GO:0002224|GO:0015920|GO:0002232|GO:0001530|GO:0050829|GO:0071223|GO:0006968|GO:0071222|GO:0045087|GO:0090023|GO:0032490	36995434	chr20	36993369	+	hs|20q11.23	NM_004139	lipopolysaccharide binding protein	LBP	chr20:36993369-36995434	NM_004139	Hs.154078
A_23_P252981	246.071	7.94293	up	FALSE	Homo sapiens angiotensin I converting enzyme 2 (ACE2), mRNA [NM_021804]	59272	GO:0005515|GO:0002003|GO:0005886|GO:0046718|GO:0005615|GO:0001817|GO:0019229|GO:0042312|GO:0003081|GO:0005737|GO:0001948|GO:0001618|GO:0042127|GO:0004180|GO:0006508|GO:0008241|GO:0070062|GO:0009986|GO:0060135|GO:0050727|GO:0005576|GO:0009615|GO:0004175|GO:0002005|GO:0032800|GO:0045121|GO:0008270|GO:0016021|GO:0017046|GO:2000379|GO:0046813|GO:0044267|GO:0003051|GO:0008237	15579251	chrX	15579192	-	hs|Xp22.2	NM_021804	angiotensin I converting enzyme 2	ACE2	chrX:15579251-15579192	NM_021804	Hs.178098
A_32_P133072	244.986	7.93656	up	FALSE	Homo sapiens spondin 1, extracellular matrix protein (SPON1), mRNA [NM_006108]	10418	GO:0031012|GO:0005515|GO:0006493|GO:0005578|GO:0005788|GO:0036066|GO:0007155|GO:0044267|GO:0005615|GO:0043687	14289239	chr11	14289180	+	hs|11p15.2	NM_006108	spondin 1, extracellular matrix protein	SPON1	chr11:14289180-14289239	NM_006108	Hs.643864
A_24_P291658	233.735	7.86873	up	FALSE	Homo sapiens alcohol dehydrogenase 1A (class I), alpha polypeptide (ADH1A), mRNA [NM_000667]	124	GO:0005515|GO:0004022|GO:0006805|GO:0017144|GO:0006066|GO:0006069|GO:0004024|GO:0008270|GO:0044281|GO:0005829	100200647	chr4	100200588	-	hs|4q23	NM_000667	alcohol dehydrogenase 1A (class I), alpha polypeptide	ADH1A	chr4:100200647-100200588	NM_000667	Hs.654433
A_23_P118392	231.994	7.85794	up	FALSE	Homo sapiens RAS, dexamethasone-induced 1 (RASD1), transcript variant 1, mRNA [NM_016084]	51655	GO:0006184|GO:0007165|GO:0048471|GO:0007263|GO:0007186|GO:0005886|GO:0007264|GO:0003924|GO:0005634|GO:0005525|GO:0045892	17397846	chr17	17397787	-	hs|17p11.2	NM_016084	RAS, dexamethasone-induced 1	RASD1	chr17:17397846-17397787	NM_016084	Hs.25829
A_24_P79403	231.058	7.85211	up	FALSE	Homo sapiens platelet factor 4 (PF4), mRNA [NM_002619]	5196	GO:0048248|GO:0019221|GO:0005615|GO:0045653|GO:0006955|GO:0006954|GO:0045944|GO:0042127|GO:0045347|GO:2001240|GO:0032496|GO:0030816|GO:0043950|GO:0031093|GO:0008201|GO:0008009|GO:0070098|GO:0032760|GO:0010744|GO:0030595|GO:0030168|GO:0005576|GO:0045651|GO:0002690|GO:0010628|GO:0007186|GO:0007596|GO:0045918|GO:0016525|GO:0002576	74846974	chr4	74846915	-	hs|4q13.3	NM_002619	platelet factor 4	PF4	chr4:74846974-74846915	NM_002619	Hs.81564
A_23_P314101	218.072	7.76866	up	FALSE	Homo sapiens sushi domain containing 2 (SUSD2), mRNA [NM_019601]	56241	GO:0005515|GO:0006955|GO:0005886|GO:0030247|GO:0016021|GO:0006898|GO:0070062|GO:0005044	24585037	chr22	24584978	+	hs|22q11.23	NM_019601	sushi domain containing 2	SUSD2	chr22:24584978-24585037	NM_019601	Hs.131819
A_33_P3400763	172.36	7.42928	up	FALSE	Homo sapiens perilipin 4 (PLIN4), mRNA [NM_001080400]	729359	GO:0005811|GO:0005737|GO:0005886	4502266	chr19	4502207	-	hs|19p13.3	NM_001080400	perilipin 4	PLIN4	chr19:4502266-4502207	NM_001080400	Hs.591387
A_23_P356004	167.367	7.38687	up	FALSE	Homo sapiens Kv channel interacting protein 3, calsenilin (KCNIP3), transcript variant 1, mRNA [NM_013434]	30818	GO:0005886|GO:0005783|GO:0015459|GO:0005634|GO:0006886|GO:0030425|GO:0005829|GO:0043523|GO:0032993|GO:0034765|GO:0043679|GO:0071805|GO:0005794|GO:0005244|GO:0006357|GO:0003714|GO:0005509|GO:0005267|GO:0006915|GO:0000122|GO:0008022|GO:0003677|GO:0006351|GO:0019233|GO:0044325|GO:0043565|GO:0007165|GO:0048266|GO:0048306	96051825	chr2	96051766	+	hs|2q11.1	NM_013434	Kv channel interacting protein 3, calsenilin	KCNIP3	chr2:96051766-96051825	NM_013434	Hs.437376
A_23_P212119	161.511	7.33549	up	FALSE	Homo sapiens polypeptide N-acetylgalactosaminyltransferase 15 (GALNT15), mRNA [NM_054110]	117248	GO:0030133|GO:0004653|GO:0006493|GO:0000139|GO:0030246|GO:0016266|GO:0016021|GO:0044267|GO:0046872|GO:0043687	16269863	chr3	16269804	+	hs|3p25.1	NM_054110	polypeptide N-acetylgalactosaminyltransferase 15	GALNT15	chr3:16269804-16269863	NM_054110	Hs.411308
A_23_P63660	157.902	7.30289	up	FALSE	Homo sapiens family with sequence similarity 213, member A (FAM213A), transcript variant 1, mRNA [NM_032333]	84293	GO:0005739|GO:0005737|GO:0016209|GO:0045670|GO:0070062|GO:0055114	82191949	chr10	82191890	+	hs|10q23.1	NM_032333	family with sequence similarity 213, member A	FAM213A	chr10:82191890-82191949	NM_032333	Hs.500333
A_33_P3421923	156.939	7.29406	up	FALSE	Homo sapiens cell adhesion molecule 3 (CADM3), transcript variant 1, mRNA [NM_021189]	57863	GO:0008104|GO:0005886|GO:0005911|GO:0034329|GO:0016021|GO:0007156|GO:0045216|GO:0042803|GO:0007157|GO:0034332	159172931	chr1	159172872	+	hs|1q23.2	NM_021189	cell adhesion molecule 3	CADM3	chr1:159172872-159172931	NM_021189	Hs.365689
A_23_P105465	153.379	7.26096	up	FALSE	Homo sapiens chemokine-like receptor 1 (CMKLR1), transcript variant 2, mRNA [NM_004072]	1240	GO:0050848|GO:0005515|GO:0070098|GO:0005886|GO:0004930|GO:0032088|GO:0001501|GO:0006955|GO:0006935|GO:0007186|GO:0032695|GO:0005887|GO:0045600|GO:0004950|GO:0010759|GO:0004872|GO:0016021	108685577	chr12	108685518	-	hs|12q23.3	NM_004072	chemokine-like receptor 1	CMKLR1	chr12:108685577-108685518	NM_004072	Hs.197143
A_23_P15450	142.765	7.1575	up	FALSE	Homo sapiens transmembrane protein 100 (TMEM100), transcript variant 2, mRNA [NM_018286]	55273	GO:0071773|GO:0048471|GO:2001214|GO:0005886|GO:0005783|GO:0060842|GO:0001525|GO:0030509|GO:0001701|GO:0003674|GO:0007219|GO:0043491|GO:0043204|GO:0016021|GO:0001570|GO:0045603	53797818	chr17	53797759	-	hs|17q22	NM_018286	transmembrane protein 100	TMEM100	chr17:53797818-53797759	NM_018286	Hs.173233
A_23_P115261	142.54	7.15522	up	FALSE	Homo sapiens angiotensinogen (serpin peptidase inhibitor, clade A, member 8) (AGT), mRNA [NM_000029]	183	GO:0005515|GO:0030308|GO:0001658|GO:0009651|GO:0009409|GO:0006883|GO:0001819|GO:0005615|GO:0001558|GO:0019229|GO:0002019|GO:0002018|GO:0030198|GO:0002016|GO:0014061|GO:0007565|GO:0010744|GO:0007568|GO:0002034|GO:0014068|GO:0001543|GO:0030432|GO:0010595|GO:0032270|GO:0005179|GO:0001999|GO:0007186|GO:0001998|GO:0008083|GO:0008285|GO:0002003|GO:0007263|GO:0004867|GO:0007199|GO:0007267|GO:0010873|GO:…	230838590	chr1	230838531	-	hs|1q42.2	NM_000029	angiotensinogen (serpin peptidase inhibitor, clade A, member 8)	AGT	chr1:230838590-230838531	NM_000029	Hs.19383
A_23_P19624	136.08	7.08831	up	FALSE	Homo sapiens bone morphogenetic protein 6 (BMP6), mRNA [NM_001718]	654	GO:0051216|GO:0001654|GO:0050714|GO:0060395|GO:0005615|GO:0006879|GO:0030539|GO:0005737|GO:0006955|GO:0006954|GO:0045944|GO:0043408|GO:0010039|GO:0032026|GO:0032332|GO:0032526|GO:0050679|GO:0014823|GO:0030501|GO:0046982|GO:0001822|GO:0031988|GO:0010862|GO:0051384|GO:0042981|GO:0003323|GO:0030509|GO:2000860|GO:0005160|GO:0005125|GO:0001649|GO:0045669|GO:0001958|GO:0001501|GO:0001938|GO:0070700|GO:…	7881454	chr6	7881395	+	hs|6p24.3	NM_001718	bone morphogenetic protein 6	BMP6	chr6:7881395-7881454	NM_001718	Hs.285671
A_33_P3252286	134.814	7.07482	up	FALSE	Homo sapiens cytokine receptor-like factor 1 (CRLF1), mRNA [NM_004750]	9244	GO:0005515|GO:0001657|GO:0008284|GO:0046982|GO:0042517|GO:2000672|GO:0005125|GO:0005615|GO:0005127|GO:0097058|GO:0043524|GO:0019955|GO:0004872	18704106	chr19	18704047	-	hs|19p13.11	NM_004750	cytokine receptor-like factor 1	CRLF1	chr19:18704106-18704047	NM_004750	Hs.114948
A_23_P144916	131.734	7.04149	up	FALSE	Homo sapiens glutamine-fructose-6-phosphate transaminase 2 (GFPT2), mRNA [NM_005110]	9945	GO:0016051|GO:0004360|GO:0006112|GO:0030246|GO:0006488|GO:0006048|GO:0044267|GO:0006002|GO:0043687|GO:0018279|GO:0006541|GO:0005829	179727826	chr5	179727767	-	hs|5q35.3	NM_005110	glutamine-fructose-6-phosphate transaminase 2	GFPT2	chr5:179727826-179727767	NM_005110	Hs.696497
A_23_P146274	131.695	7.04106	up	FALSE	Homo sapiens stathmin 2 (STMN2), transcript variant 2, mRNA [NM_007029]	11075	GO:0005515|GO:0043005|GO:0030424|GO:0031115|GO:0048471|GO:0031117|GO:0005794|GO:0031982|GO:0030027|GO:0030426|GO:0005737|GO:0015631|GO:0016020|GO:0010976|GO:0043025|GO:0007026|GO:0010977|GO:0048306|GO:0005768	80577221	chr8	80577162	+	hs|8q21.13	NM_007029	stathmin 2	STMN2	chr8:80577162-80577221	NM_007029	Hs.521651
A_33_P3211666	128.977	7.01097	up	FALSE	Homo sapiens interleukin 18 receptor 1 (IL18R1), transcript variant 1, mRNA [NM_003855]	8809	GO:0005515|GO:0032729|GO:0042346|GO:0005886|GO:0042008|GO:0007165|GO:0006955|GO:0030101|GO:0045063|GO:0004908|GO:0004872|GO:0016021|GO:0035655	102984527	chr2	102984468	+	hs|2q12.1	NM_003855	interleukin 18 receptor 1	IL18R1	chr2:102984468-102984527	NM_003855	Hs.469521
A_33_P3394793	123.068	6.94331	up	FALSE	Homo sapiens sushi domain containing 2 (SUSD2), mRNA [NM_019601]	56241	GO:0005515|GO:0006955|GO:0005886|GO:0030247|GO:0016021|GO:0006898|GO:0070062|GO:0005044	24580902	chr22	24580843	+	hs|22q11.23	NM_019601	sushi domain containing 2	SUSD2	chr22:24580843-24580902	NM_019601	Hs.131819
A_23_P129835	122.428	6.93579	up	FALSE	Homo sapiens protein phosphatase 1, regulatory (inhibitor) subunit 1B (PPP1R1B), transcript variant 1, mRNA [NM_032192]	84152	GO:0004864|GO:0004865|GO:0005634|GO:0043086|GO:0006351|GO:0005829|GO:0035556|GO:0008599|GO:0007165|GO:0050790|GO:0001975|GO:0005737|GO:0031749|GO:0031748|GO:0008542|GO:0043025|GO:0031752|GO:0004860|GO:0006469|GO:0007621|GO:0031751|GO:0031750	37792667	chr17	37792608	+	hs|17q12	NM_032192	protein phosphatase 1, regulatory (inhibitor) subunit 1B	PPP1R1B	chr17:37792608-37792667	NM_032192	Hs.286192
A_23_P81158	119.407	6.89974	up	FALSE	Homo sapiens alcohol dehydrogenase 1C (class I), gamma polypeptide (ADH1C), mRNA [NM_000669]	126	GO:0004022|GO:0006805|GO:0006069|GO:0008270|GO:0044281|GO:0005829	100260740	chr4	100257881	-	hs|4q23	NM_000669	alcohol dehydrogenase 1C (class I), gamma polypeptide	ADH1C	chr4:100260740-100257881	NM_000669	Hs.654537
A_24_P183150	118.572	6.88962	up	FALSE	Homo sapiens chemokine (C-X-C motif) ligand 3 (CXCL3), mRNA [NM_002090]	2921	GO:0008009|GO:0006955|GO:0070098|GO:0006954|GO:0007186|GO:0042127|GO:0030593|GO:0032496|GO:0005576|GO:0045236|GO:0005615|GO:0002690	74902761	chr4	74902702	-	hs|4q13.3	NM_002090	chemokine (C-X-C motif) ligand 3	CXCL3	chr4:74902761-74902702	NM_002090	Hs.89690
A_33_P3317618	118.385	6.88735	up	FALSE	Homo sapiens synapsin II (SYN2), transcript variant IIb, mRNA [NM_003178]	6854	GO:0030054|GO:0008152|GO:0045202|GO:0007268|GO:0030672|GO:0003824|GO:0005524|GO:0007269	12227219	chr3	12227160	+	hs|3p25.2	NM_003178	synapsin II	SYN2	chr3:12227160-12227219	NM_003178	Hs.445503
A_23_P55356	118.098	6.88384	up	FALSE	Homo sapiens vitelline membrane outer layer 1 homolog (chicken) (VMO1), transcript variant 1, mRNA [NM_182566]	284013	GO:0008150|GO:0003674|GO:0070062	4688732	chr17	4688673	-	hs|17p13.2	NM_182566	vitelline membrane outer layer 1 homolog (chicken)	VMO1	chr17:4688732-4688673	NM_182566	Hs.122561
A_23_P214208	107.621	6.74981	up	FALSE	Homo sapiens cannabinoid receptor 1 (brain) (CNR1), transcript variant 2, mRNA [NM_033181]	1268	GO:0002866|GO:0030424|GO:0060405|GO:0005886|GO:0031999|GO:0045471|GO:0045776|GO:0007283|GO:0045777|GO:0042220|GO:0045759|GO:0033004|GO:0043231|GO:0004949|GO:0030426|GO:0031622|GO:0007413|GO:0008144|GO:0032496|GO:0007613|GO:0051966|GO:0060259|GO:0043065|GO:0007584|GO:0060135|GO:0007568|GO:0043278|GO:0042593|GO:0019233|GO:0051001|GO:0050796|GO:0007187|GO:0005887|GO:0032228|GO:0010976|GO:0007188|GO:…	88850041	chr6	88849982	-	hs|6q15	NM_033181	cannabinoid receptor 1 (brain)	CNR1	chr6:88850041-88849982	NM_033181	Hs.75110
A_23_P206760	106.379	6.73307	up	FALSE	Homo sapiens haptoglobin (HP), transcript variant 1, mRNA [NM_005143]	3240	GO:0005515|GO:2000296|GO:0042542|GO:0016209|GO:0051354|GO:0072562|GO:0005576|GO:0006952|GO:0006953|GO:0003824|GO:0005615|GO:0006898|GO:0030492|GO:0031838|GO:0071682|GO:0008152|GO:0010942|GO:0042742|GO:0070062|GO:0002376	72094936	chr16	72094877	+	hs|16q22.2	NM_005143	haptoglobin	HP	chr16:72094877-72094936	NM_005143	Hs.513711
A_23_P256504	105.104	6.71567	up	FALSE	Homo sapiens alpha-1-microglobulin/bikunin precursor (AMBP), mRNA [NM_001633]	259	GO:0005515|GO:0005886|GO:0004867|GO:0072562|GO:0005615|GO:0042803|GO:0043231|GO:0018298|GO:0030163|GO:0019862|GO:0046329|GO:0016032|GO:0042167|GO:0007155|GO:0070062|GO:0007565|GO:0009986|GO:0036094|GO:0005576|GO:0006898|GO:0046904|GO:0010951|GO:0050777|GO:0019855|GO:0020037	116823757	chr9	116823373	-	hs|9q32	NM_001633	alpha-1-microglobulin/bikunin precursor	AMBP	chr9:116823757-116823373	NM_001633	Hs.436911
A_23_P70719	102.361	6.67752	up	FALSE	Homo sapiens laminin, alpha 2 (LAMA2), transcript variant 1, mRNA [NM_000426]	3908	GO:0030334|GO:0022011|GO:0005102|GO:0005606|GO:0005576|GO:0030155|GO:0005604|GO:0045995|GO:0042383|GO:0031012|GO:0032224|GO:0007517|GO:0043197|GO:0005198|GO:0007411|GO:0030198|GO:0007155|GO:0070062	129835560	chr6	129833622	+	hs|6q22.33	NM_000426	laminin, alpha 2	LAMA2	chr6:129833622-129835560	NM_000426	Hs.200841
A_23_P146233	102.203	6.67529	up	FALSE	Homo sapiens lipoprotein lipase (LPL), mRNA [NM_000237]	4023	GO:0005515|GO:0004806|GO:0007603|GO:0005886|GO:0009409|GO:0042627|GO:0070328|GO:0044281|GO:0031225|GO:0005615|GO:0034361|GO:0019432|GO:0006633|GO:0019433|GO:0008201|GO:0070062|GO:0009986|GO:0010744|GO:0042493|GO:0005102|GO:0005576|GO:0004620|GO:0010886|GO:0004465|GO:0001523|GO:0031012|GO:0034372|GO:0034371|GO:0010890|GO:0042157|GO:0006641|GO:0034185|GO:0006644|GO:0017129	19824246	chr8	19824187	+	hs|8p21.3	NM_000237	lipoprotein lipase	LPL	chr8:19824187-19824246	NM_000237	Hs.180878
A_24_P64167	101.532	6.66578	up	FALSE	Homo sapiens prostaglandin-endoperoxide synthase 1 (prostaglandin G/H synthase and cyclooxygenase) (PTGS1), transcript variant 1, mRNA [NM_000962]	5742	GO:0019371|GO:0006629|GO:0019369|GO:0006805|GO:0004666|GO:0051213|GO:0005634|GO:0044281|GO:0046872|GO:0043231|GO:0005737|GO:0004601|GO:0006954|GO:0001516|GO:0042127|GO:0005789|GO:0008217|GO:0006979|GO:0070062|GO:0055114|GO:0020037|GO:0001750	125157595	chr9	125157536	+	hs|9q33.2	NM_000962	prostaglandin-endoperoxide synthase 1 (prostaglandin G/H synthase and cyclooxygenase)	PTGS1	chr9:125157536-125157595	NM_000962	Hs.201978
A_23_P64058	99.2916	6.6336	up	FALSE	Homo sapiens RAS guanyl releasing protein 2 (calcium and DAG-regulated) (RASGRP2), transcript variant 2, mRNA [NM_153819]	10235	GO:0043005|GO:0030054|GO:0005886|GO:0005509|GO:0045202|GO:0030168|GO:0007265|GO:0032587|GO:0032854|GO:0001558|GO:0005829|GO:0008289|GO:0019992|GO:0005085|GO:0007165|GO:0007596|GO:0071277	64494473	chr11	64494414	-	hs|11q13.1	NM_153819	RAS guanyl releasing protein 2 (calcium and DAG-regulated)	RASGRP2	chr11:64494473-64494414	NM_153819	Hs.99491
A_33_P3389653	95.9834	6.58471	up	FALSE	Homo sapiens phosphodiesterase 4D, cAMP-specific (PDE4D), transcript variant 3, mRNA [NM_001165899]	5144	GO:0005515|GO:0010469|GO:0032754|GO:0010738|GO:0031698|GO:0030016|GO:0043623|GO:0006939|GO:0051117|GO:0007613|GO:0045822|GO:0031625|GO:0086004|GO:0006198|GO:0032729|GO:0005813|GO:0005794|GO:0007568|GO:0030593|GO:0005891|GO:0044325|GO:0008277|GO:0002027|GO:0071872|GO:0071875|GO:0019899|GO:0050852|GO:0017124|GO:0030324|GO:0046872|GO:0014911|GO:0005829|GO:0016324|GO:0030552|GO:0035264|GO:0010880|GO:…	58264986	chr5	58264927	-	hs|5q11.2	NM_001165899	phosphodiesterase 4D, cAMP-specific	PDE4D	chr5:58264986-58264927	NM_001165899	Hs.117545
A_33_P3257027	94.1211	6.55645	up	FALSE	Homo sapiens fibroblast growth factor 7 (FGF7), mRNA [NM_002009]	2252	GO:0008286|GO:0005515|GO:0010838|GO:0008284|GO:0051549|GO:0010463|GO:0050731|GO:0031069|GO:0060665|GO:0007173|GO:0060501|GO:0051781|GO:0008201|GO:0050679|GO:0048011|GO:0005794|GO:0031532|GO:0048015|GO:0009611|GO:0005576|GO:0005104|GO:0042056|GO:0050918|GO:0007165|GO:0008544|GO:0008543|GO:0034394|GO:0045087|GO:0061033|GO:0008083|GO:0038095|GO:0060445	49776869	chr15	49776810	+	hs|15q21.2	NM_002009	fibroblast growth factor 7	FGF7	chr15:49776810-49776869	NM_002009	Hs.567268
A_23_P55749	92.2681	6.52776	up	FALSE	Homo sapiens collagen, type V, alpha 3 (COL5A3), mRNA [NM_015719]	50509	GO:0005518|GO:0043394|GO:0005576|GO:0005588|GO:0007160|GO:0022617|GO:0007411|GO:0030198|GO:0030199|GO:0030574|GO:0005788|GO:0043588|GO:0008201|GO:0070062|GO:0005201	10070602	chr19	10070543	-	hs|19p13.2	NM_015719	collagen, type V, alpha 3	COL5A3	chr19:10070602-10070543	NM_015719	Hs.235368
A_24_P220485	89.251	6.4798	up	FALSE	Homo sapiens olfactomedin-like 2A (OLFML2A), transcript variant 1, mRNA [NM_182487]	169611	GO:0031012|GO:0030198|GO:0050840|GO:0005576|GO:0042803	127577079	chr9	127577020	+	hs|9q33.3	NM_182487	olfactomedin-like 2A	OLFML2A	chr9:127577020-127577079	NM_182487	Hs.357004
A_33_P3308872	86.4904	6.43447	up	FALSE	Homo sapiens POM121 transmembrane nucleoporin-like 1, pseudogene (POM121L1P), non-coding RNA [NR_024591]	25812		22974270	chr22	22974211	-	hs|22q11.22	NR_024591	POM121 transmembrane nucleoporin-like 1, pseudogene	POM121L1P	chr22:22974270-22974211	NR_024591	Hs.367764
A_23_P216966	86.3199	6.43162	up	FALSE	Homo sapiens prostaglandin-endoperoxide synthase 1 (prostaglandin G/H synthase and cyclooxygenase) (PTGS1), transcript variant 1, mRNA [NM_000962]	5742	GO:0019371|GO:0006629|GO:0019369|GO:0006805|GO:0004666|GO:0051213|GO:0005634|GO:0044281|GO:0046872|GO:0043231|GO:0005737|GO:0004601|GO:0006954|GO:0001516|GO:0042127|GO:0005789|GO:0008217|GO:0006979|GO:0070062|GO:0055114|GO:0020037|GO:0001750	125155111	chr9	125155052	+	hs|9q33.2	NM_000962	prostaglandin-endoperoxide synthase 1 (prostaglandin G/H synthase and cyclooxygenase)	PTGS1	chr9:125155052-125155111	NM_000962	Hs.201978
A_24_P208567	84.2891	6.39727	up	FALSE	Homo sapiens interleukin 18 receptor 1 (IL18R1), transcript variant 1, mRNA [NM_003855]	8809	GO:0005515|GO:0032729|GO:0042346|GO:0005886|GO:0042008|GO:0007165|GO:0006955|GO:0030101|GO:0045063|GO:0004908|GO:0004872|GO:0016021|GO:0035655	103014777	chr2	103014718	+	hs|2q12.1	NM_003855	interleukin 18 receptor 1	IL18R1	chr2:103014718-103014777	NM_003855	Hs.469521
A_33_P3242543	80.4837	6.33062	up	FALSE	Homo sapiens monoamine oxidase A (MAOA), transcript variant 2, mRNA [NM_001270458]	4128	GO:0006805|GO:0007268|GO:0005741|GO:0044281|GO:0007269|GO:0005739|GO:0008131|GO:0042420|GO:0016021|GO:0042136|GO:0042135|GO:0006576|GO:0055114	43606067	chrX	43606008	+	hs|Xp11.3	NM_001270458	monoamine oxidase A	MAOA	chrX:43606008-43606067	NM_001270458	Hs.183109
A_33_P3322804	79.775	6.31787	up	FALSE	Homo sapiens neurotrophic tyrosine kinase, receptor, type 2 (NTRK2), transcript variant f, mRNA [NM_001291937]	4915	GO:0035584|GO:0048709|GO:0010996|GO:0060291|GO:2000811|GO:0042803|GO:0043524|GO:0032314|GO:0046777|GO:0045211|GO:0071356|GO:0009416|GO:0007612|GO:0005791|GO:0048786|GO:0048403|GO:0009986|GO:0007616|GO:0051968|GO:0007568|GO:0046548|GO:0046928|GO:0018108|GO:0014068|GO:0060076|GO:0043235|GO:0046875|GO:0005887|GO:0010976|GO:0060175|GO:0050773|GO:0048935|GO:0007623|GO:0050772|GO:0010008|GO:0007631|GO:…	87366999	chr9	87366940	+	hs|9q21.33	NM_001291937	neurotrophic tyrosine kinase, receptor, type 2	NTRK2	chr9:87366940-87366999	NM_001291937	Hs.494312
A_23_P211212	78.7677	6.29953	up	FALSE	Homo sapiens collagen, type XVIII, alpha 1 (COL18A1), transcript variant 1, mRNA [NM_030582]	80781	GO:0005515|GO:0008284|GO:0005581|GO:0008285|GO:0005615|GO:0046872|GO:0042802|GO:0022617|GO:0030198|GO:0030574|GO:0009887|GO:0007155|GO:0070062|GO:0030335|GO:0042493|GO:0005576|GO:0001525|GO:0005604|GO:0031012|GO:0005198|GO:0001886|GO:0051599|GO:0005788|GO:0007601|GO:2000353	46933617	chr21	46933558	+	hs|21q22.3	NM_030582	collagen, type XVIII, alpha 1	COL18A1	chr21:46933558-46933617	NM_030582	Hs.517356
A_23_P426305	76.592	6.25912	up	FALSE	Homo sapiens amine oxidase, copper containing 3 (AOC3), transcript variant 1, mRNA [NM_003734]	8639	GO:0005515|GO:0048038|GO:0005261|GO:0046982|GO:0005886|GO:0009986|GO:0005507|GO:0005509|GO:0052596|GO:0052595|GO:0052594|GO:0052593|GO:0042803|GO:0005902|GO:0005737|GO:0008131|GO:0006954|GO:0009308|GO:0016021|GO:0007155|GO:0046677|GO:0006812|GO:0055114	41009950	chr17	41009891	+	hs|17q21.31	NM_003734	amine oxidase, copper containing 3	AOC3	chr17:41009891-41009950	NM_003734	Hs.198241
A_23_P94517	76.5343	6.25803	up	FALSE	Homo sapiens bone morphogenetic protein/retinoic acid inducible neural-specific 1 (BRINP1), mRNA [NM_014618]	1620	GO:0005515|GO:0008219|GO:0005737|GO:0071300|GO:0045930|GO:0045666|GO:0007050|GO:0045786	121929219	chr9	121929160	-	hs|9q33.1	NM_014618	bone morphogenetic protein/retinoic acid inducible neural-specific 1	BRINP1	chr9:121929219-121929160	NM_014618	Hs.532316
A_33_P3317613	76.0775	6.2494	up	FALSE	Homo sapiens synapsin II (SYN2), transcript variant IIa, mRNA [NM_133625]	6854	GO:0030054|GO:0008152|GO:0045202|GO:0007268|GO:0030672|GO:0003824|GO:0005524|GO:0007269	12232907	chr3	12232848	+	hs|3p25.2	NM_133625	synapsin II	SYN2	chr3:12232848-12232907	NM_133625	Hs.445503
A_23_P126706	75.1636	6.23196	up	FALSE	Homo sapiens angiopoietin-like 1 (ANGPTL1), mRNA [NM_004673]	9068	GO:0005102|GO:0007169|GO:0005615|GO:0070062	178820318	chr1	178820259	-	hs|1q25.2	NM_004673	angiopoietin-like 1	ANGPTL1	chr1:178820318-178820259	NM_004673	Hs.591474
A_23_P91636	73.0688	6.19118	up	FALSE	Homo sapiens POM121 transmembrane nucleoporin-like 9, pseudogene (POM121L9P), non-coding RNA [NR_003714]	29774		24661154	chr22	24661095	+	hs|22q11.23	NR_003714	POM121 transmembrane nucleoporin-like 9, pseudogene	POM121L9P	chr22:24661095-24661154	NR_003714	Hs.534980
A_33_P3283964	72.4065	6.17805	up	FALSE	Homo sapiens carboxylesterase 1 pseudogene 2 (CES1P2), non-coding RNA [NR_033740]	390732		55776788	chr16	55776729	+	hs|16q12.2		carboxylesterase 1 pseudogene 2	CES1P2	chr16:55776729-55776788	NR_033740	Hs.554599
A_33_P3279959	72.1373	6.17267	up	FALSE	Homo sapiens plexin A4 (PLXNA4), transcript variant 3, mRNA [NM_001105543]	91584	GO:0021960|GO:0005886|GO:0021644|GO:0048485|GO:0002116|GO:0005622|GO:0021784|GO:0021793|GO:0050923|GO:0021615|GO:0048841|GO:0017154|GO:0007411|GO:0021637|GO:0071526|GO:0016021|GO:0021612	132068360	chr7	132068301	-	hs|7q32.3	NM_001105543	plexin A4	PLXNA4	chr7:132068360-132068301	NM_001105543	Hs.511454
A_32_P8546	71.4449	6.15876	up	FALSE	Homo sapiens long intergenic non-protein coding RNA 473 (LINC00473), transcript variant 1, long non-coding RNA [NR_026860]	90632	GO:0006351	166353209	chr6	166353150	-	hs|6q27	NR_026860	long intergenic non-protein coding RNA 473	LINC00473	chr6:166353209-166353150	NR_026860	Hs.31917
A_33_P3389649	71.3029	6.15589	up	FALSE	Homo sapiens phosphodiesterase 4D, cAMP-specific (PDE4D), transcript variant 4, mRNA [NM_001197218]	5144	GO:0005515|GO:0010469|GO:0032754|GO:0010738|GO:0031698|GO:0030016|GO:0043623|GO:0006939|GO:0051117|GO:0007613|GO:0045822|GO:0031625|GO:0086004|GO:0006198|GO:0032729|GO:0005813|GO:0005794|GO:0007568|GO:0030593|GO:0005891|GO:0044325|GO:0008277|GO:0002027|GO:0071872|GO:0071875|GO:0019899|GO:0050852|GO:0017124|GO:0030324|GO:0046872|GO:0014911|GO:0005829|GO:0016324|GO:0030552|GO:0035264|GO:0010880|GO:…	59064133	chr5	59064074	-	hs|5q12.1	NM_001197218	phosphodiesterase 4D, cAMP-specific	PDE4D	chr5:59064133-59064074	NM_001197218	Hs.117545
A_23_P314755	67.0885	6.06799	up	FALSE	Homo sapiens stanniocalcin 1 (STC1), mRNA [NM_003155]	6781	GO:0030336|GO:0007566|GO:0006874|GO:0071456|GO:0005634|GO:0033280|GO:0090280|GO:0035988|GO:0005615|GO:0071385|GO:0060348|GO:0046697|GO:0010596|GO:0044070|GO:0005737|GO:0016324|GO:0001503|GO:0005179|GO:0001886|GO:0003421|GO:0051926|GO:0071320|GO:0086004	23700177	chr8	23700118	-	hs|8p21.2	NM_003155	stanniocalcin 1	STC1	chr8:23700177-23700118	NM_003155	Hs.25590
A_23_P75283	66.0155	6.04473	up	FALSE	Homo sapiens retinol binding protein 4, plasma (RBP4), mRNA [NM_006744]	5950	GO:0005515|GO:0060044|GO:0060065|GO:0007603|GO:0030324|GO:0001654|GO:0045471|GO:0060068|GO:0048706|GO:0016918|GO:0006094|GO:0007283|GO:0019841|GO:0005615|GO:0005829|GO:0007507|GO:0030277|GO:0050908|GO:0042574|GO:0042572|GO:0048807|GO:0032024|GO:0032526|GO:0070062|GO:0032868|GO:0046982|GO:0005576|GO:0060059|GO:0042593|GO:0001523|GO:0048562|GO:0060347|GO:0048738|GO:0034633|GO:0034632|GO:0043234|GO:…	95351728	chr10	95351669	-	hs|10q23.33	NM_006744	retinol binding protein 4, plasma	RBP4	chr10:95351728-95351669	NM_006744	Hs.50223
A_23_P18447	61.7175	5.94761	up	FALSE	Homo sapiens peroxisome proliferator-activated receptor gamma, coactivator 1 alpha (PPARGC1A), mRNA [NM_013261]	10891	GO:0005515|GO:0006367|GO:0001659|GO:0009409|GO:0006094|GO:2000310|GO:0050681|GO:0071398|GO:0043524|GO:0042594|GO:0000166|GO:0071356|GO:0005665|GO:0071250|GO:0045820|GO:0031625|GO:0016922|GO:0019395|GO:0006996|GO:0001104|GO:0014850|GO:0003713|GO:0046321|GO:0051552|GO:0031490|GO:0032922|GO:0071871|GO:0050873|GO:0007623|GO:0005654|GO:0071873|GO:0007005|GO:0045893|GO:0008134|GO:0008380|GO:0097067|GO:…	23793996	chr4	23793937	-	hs|4p15.2	NM_013261	peroxisome proliferator-activated receptor gamma, coactivator 1 alpha	PPARGC1A	chr4:23793996-23793937	NM_013261	Hs.527078
A_33_P3247057	57.7766	5.85241	up	FALSE	Homo sapiens small integral membrane protein 5 (SMIM5), transcript variant 1, mRNA [NM_001162995]	643008	GO:0016021	73637484	chr17	73637425	+	hs|17q25.1	NM_001162995	small integral membrane protein 5	SMIM5	chr17:73637425-73637484	NM_001162995	Hs.528605
A_33_P3255304	56.5486	5.82142	up	FALSE	Homo sapiens gamma-glutamyltransferase 5 (GGT5), transcript variant 1, mRNA [NM_001099781]	2687	GO:0019369|GO:0006520|GO:0019370|GO:0005886|GO:0006749|GO:0044281|GO:0006691|GO:0031362|GO:0006954|GO:0003840|GO:0006750|GO:0006508|GO:0016021	24615682	chr22	24615623	-	hs|22q11.23	NM_001099781	gamma-glutamyltransferase 5	GGT5	chr22:24615682-24615623	NM_001099781	Hs.437156
A_23_P104804	56.2111	5.81278	up	FALSE	Homo sapiens zinc finger and BTB domain containing 16 (ZBTB16), transcript variant 1, mRNA [NM_006006]	7704	GO:0005515|GO:0035136|GO:0034504|GO:0008285|GO:0016567|GO:0005886|GO:0051216|GO:0005634|GO:0009952|GO:0045778|GO:0046872|GO:0042803|GO:0042802|GO:0005829|GO:0009880|GO:0003690|GO:0051138|GO:0045638|GO:0017053|GO:0030099|GO:0032332|GO:0030097|GO:0043065|GO:0001823|GO:0019904|GO:0005730|GO:0001206|GO:0006915|GO:0048133|GO:0000122|GO:0007417|GO:0008022|GO:0003677|GO:0006351|GO:0016604|GO:0016607|GO:…	114118051	chr11	114117992	+	hs|11q23.2	NM_006006	zinc finger and BTB domain containing 16	ZBTB16	chr11:114117992-114118051	NM_006006	Hs.591945
A_24_P317907	55.6653	5.79871	up	FALSE	Homo sapiens sorbin and SH3 domain containing 1 (SORBS1), transcript variant 3, mRNA [NM_001034954]	10580	GO:0005515|GO:0008092|GO:0008286|GO:0005886|GO:0005158|GO:0043149|GO:0005634|GO:0016363|GO:0005829|GO:0046889|GO:0005915|GO:0005737|GO:0005913|GO:0006936|GO:0015758|GO:0048041|GO:0046326|GO:0005899|GO:0005813|GO:0001725|GO:0032869|GO:0045725|GO:0019901|GO:0003779|GO:0009967|GO:0007160|GO:0005070|GO:0045121|GO:0005654|GO:0005924|GO:0005925|GO:0090004	97072614	chr10	97072555	-	hs|10q24.1	NM_001034954	sorbin and SH3 domain containing 1	SORBS1	chr10:97072614-97072555	NM_001034954	Hs.38621
A_23_P51126	55.1923	5.78639	up	FALSE	Homo sapiens interleukin 1 receptor-like 1 (IL1RL1), transcript variant 1, mRNA [NM_016232]	9173	GO:0005515|GO:0032754|GO:0004896|GO:0043032|GO:0002113|GO:0005576|GO:0035556|GO:0031012|GO:0007165|GO:0002114|GO:0006955|GO:0050729|GO:0002826|GO:0004908|GO:0005057|GO:0016021|GO:0032689|GO:0009897|GO:0090197|GO:0043124	102959818	chr2	102959759	+	hs|2q12.1	NM_016232	interleukin 1 receptor-like 1	IL1RL1	chr2:102959759-102959818	NM_016232	Hs.66
A_23_P302550	54.7666	5.77522	up	FALSE	Homo sapiens regulator of G-protein signaling 18 (RGS18), mRNA [NM_130782]	64407	GO:0043547|GO:0005737|GO:0007186|GO:0005886|GO:0038032|GO:0005096	192154660	chr1	192154601	+	hs|1q31.2	NM_130782	regulator of G-protein signaling 18	RGS18	chr1:192154601-192154660	NM_130782	Hs.440890
A_23_P114947	53.994	5.75473	up	FALSE	Homo sapiens regulator of G-protein signaling 2 (RGS2), mRNA [NM_002923]	5997	GO:0005515|GO:0005516|GO:0043005|GO:0005886|GO:0038032|GO:0007283|GO:0060087|GO:0005829|GO:0005739|GO:0010614|GO:0005737|GO:0060452|GO:0043407|GO:0043951|GO:0031116|GO:0045744|GO:0005730|GO:0048487|GO:0006417|GO:0010519|GO:0043547|GO:0007049|GO:0008277|GO:0050873|GO:0009898|GO:0055119|GO:0071877|GO:0005096	192781110	chr1	192781051	+	hs|1q31.2	NM_002923	regulator of G-protein signaling 2	RGS2	chr1:192781051-192781110	NM_002923	Hs.78944
A_23_P1352	53.2046	5.73348	up	FALSE	Homo sapiens secreted frizzled-related protein 5 (SFRP5), mRNA [NM_003015]	6425	GO:0051898|GO:0042813|GO:0017147|GO:0008285|GO:0004930|GO:0090179|GO:0006915|GO:2000057|GO:0048546|GO:0005615|GO:0009653|GO:0035414|GO:0043433|GO:0030154|GO:0060028|GO:2000041|GO:0007165|GO:0007163|GO:0016021|GO:0043508|GO:0090090|GO:0007601|GO:0035567	99527196	chr10	99527137	-	hs|10q24.2	NM_003015	secreted frizzled-related protein 5	SFRP5	chr10:99527196-99527137	NM_003015	Hs.279565
A_33_P3389658	51.6024	5.68936	up	FALSE	Homo sapiens phosphodiesterase 4D, cAMP-specific (PDE4D), transcript variant 3, mRNA [NM_001165899]	5144	GO:0005515|GO:0010469|GO:0032754|GO:0010738|GO:0031698|GO:0030016|GO:0043623|GO:0006939|GO:0051117|GO:0007613|GO:0045822|GO:0031625|GO:0086004|GO:0006198|GO:0032729|GO:0005813|GO:0005794|GO:0007568|GO:0030593|GO:0005891|GO:0044325|GO:0008277|GO:0002027|GO:0071872|GO:0071875|GO:0019899|GO:0050852|GO:0017124|GO:0030324|GO:0046872|GO:0014911|GO:0005829|GO:0016324|GO:0030552|GO:0035264|GO:0010880|GO:…	58270613	chr5	58270554	-	hs|5q11.2	NM_001165899	phosphodiesterase 4D, cAMP-specific	PDE4D	chr5:58270613-58270554	NM_001165899	Hs.117545
A_23_P257763	51.0861	5.67486	up	FALSE	Homo sapiens BOC cell adhesion associated, oncogene regulated (BOC), transcript variant 2, mRNA [NM_033254]	91653	GO:0042692|GO:0005515|GO:0051149|GO:0005886|GO:0007411|GO:0045663|GO:0043025|GO:0016021|GO:0044295|GO:0007155|GO:0007224	113004257	chr3	113003685	+	hs|3q13.2	NM_033254	BOC cell adhesion associated, oncogene regulated	BOC	chr3:113003685-113004257	NM_033254	Hs.591318
A_23_P92928	50.826	5.66749	up	FALSE	Homo sapiens complement component 6 (C6), transcript variant 1, mRNA [NM_000065]	729	GO:0005515|GO:0030449|GO:0006956|GO:0005579|GO:0045087|GO:0019835|GO:0006958|GO:0005576|GO:0001970|GO:0001701|GO:0045766|GO:0070062	41142971	chr5	41142912	-	hs|5p13.1	NM_000065	complement component 6	C6	chr5:41142971-41142912	NM_000065	Hs.481992
A_33_P3615922	50.6467	5.6624	up	FALSE	Homo sapiens cilia and flagella associated protein 69 (CFAP69), transcript variant 1, mRNA [NM_001039706]	79846		89929345	chr7	89929286	+	hs|7q21.13	NM_001039706	cilia and flagella associated protein 69	CFAP69	chr7:89929286-89929345	NM_001039706	Hs.657403
A_33_P3210492	50.5234	5.65888	up	FALSE	Homo sapiens C1q and tumor necrosis factor related protein 4 (C1QTNF4), mRNA [NM_031909]	114900	GO:0005615|GO:0005125	47611639	chr11	47611580	-	hs|11p11.2	NM_031909	C1q and tumor necrosis factor related protein 4	C1QTNF4	chr11:47611639-47611580	NM_031909	Hs.662633
A_33_P3218980	49.7449	5.63648	up	FALSE	Homo sapiens ectonucleoside triphosphate diphosphohydrolase 1 (ENTPD1), transcript variant 1, mRNA [NM_001776]	953	GO:0005515|GO:0017111|GO:0017110|GO:0005886|GO:0006200|GO:0005605|GO:0030168|GO:0005524|GO:0007186|GO:0016020|GO:0005887|GO:0007596|GO:0009181|GO:0007155|GO:0070062	97636942	chr10	97636883	+	hs|10q24.1	NM_001776	ectonucleoside triphosphate diphosphohydrolase 1	ENTPD1	chr10:97636883-97636942	NM_001776	Hs.576612
A_32_P2452	48.9739	5.61394	up	FALSE	Homo sapiens transmembrane and tetratricopeptide repeat containing 1 (TMTC1), transcript variant 2, mRNA [NM_175861]	83857	GO:0005739|GO:0016021	29653922	chr12	29653863	-	hs|12p11.22	NM_175861	transmembrane and tetratricopeptide repeat containing 1	TMTC1	chr12:29653922-29653863	NM_175861	Hs.401954
A_23_P358394	48.2356	5.59203	up	FALSE	Homo sapiens family with sequence similarity 65, member B (FAM65B), transcript variant 2, mRNA [NM_015864]	9750	GO:0005739|GO:0005515|GO:0005737|GO:0060171|GO:0007517|GO:0007605|GO:0030175|GO:0005856|GO:0030154	24843154	chr6	24843095	-	hs|6p22.3	NM_015864	family with sequence similarity 65, member B	FAM65B	chr6:24843154-24843095	NM_015864	Hs.559459
A_23_P26154	48.0312	5.5859	up	FALSE	Homo sapiens perilipin 1 (PLIN1), transcript variant 1, mRNA [NM_002666]	5346	GO:0006629|GO:0005811|GO:0005783|GO:0044281|GO:0019433|GO:0008289|GO:0005829	90208287	chr15	90208228	-	hs|15q26.1	NM_002666	perilipin 1	PLIN1	chr15:90208287-90208228	NM_002666	Hs.103253
A_32_P83845	47.5466	5.57127	up	FALSE	Homo sapiens hes-related family bHLH transcription factor with YRPW motif 1 (HEY1), transcript variant 2, mRNA [NM_001040708]	23462	GO:0005515|GO:0000988|GO:2001212|GO:0035912|GO:0003700|GO:0000983|GO:0006366|GO:0003184|GO:0005634|GO:2000678|GO:0060317|GO:0061314|GO:0005737|GO:0007219|GO:0009948|GO:0045944|GO:0003222|GO:0060716|GO:0046983|GO:2000820|GO:0045746|GO:0003199|GO:0003198|GO:0060412|GO:0060411|GO:0060842|GO:0003203|GO:0001525|GO:0000122|GO:0003208|GO:0003190|GO:0035939|GO:0071385|GO:0060347|GO:0045669|GO:0002076|GO:…	80676371	chr8	80676312	-	hs|8q21.13	NM_001040708	hes-related family bHLH transcription factor with YRPW motif 1	HEY1	chr8:80676371-80676312	NM_001040708	Hs.234434
A_23_P155596	47.4363	5.56792	up	FALSE	Homo sapiens flavin containing monooxygenase 3 (FMO3), transcript variant 2, mRNA [NM_001002294]	2328	GO:0050661|GO:0034899|GO:0006805|GO:0004499|GO:0017144|GO:0050660|GO:0005789|GO:0044281|GO:0016021|GO:0016597|GO:0055114|GO:0043231	171086547	chr1	171086488	+	hs|1q24.3	NM_001002294	flavin containing monooxygenase 3	FMO3	chr1:171086488-171086547	NM_001002294	Hs.445350
A_23_P253536	47.1602	5.5595	up	FALSE	Homo sapiens natriuretic peptide receptor 3 (NPR3), transcript variant 2, mRNA [NM_000908]	4883	GO:0033688|GO:0048015|GO:0042562|GO:0007200|GO:0008528|GO:0048662|GO:0030157|GO:0007194|GO:0007193|GO:0042803|GO:0001501|GO:0016941|GO:0051000|GO:0005887|GO:0008217|GO:0002158|GO:0017046|GO:0035810|GO:0070062	32786370	chr5	32784961	+	hs|5p13.3	NM_000908	natriuretic peptide receptor 3	NPR3	chr5:32784961-32786370	NM_000908	Hs.13528
A_32_P87013	46.561	5.54105	up	FALSE	Homo sapiens chemokine (C-X-C motif) ligand 8 (CXCL8), mRNA [NM_000584]	3576	GO:0005515|GO:0034976|GO:0005153|GO:0008285|GO:0019722|GO:0002237|GO:0006928|GO:0005615|GO:0030155|GO:0030968|GO:0045091|GO:0031623|GO:0035556|GO:0006955|GO:0006954|GO:0006935|GO:0071356|GO:0007050|GO:0008009|GO:0070098|GO:0045744|GO:0030593|GO:0005576|GO:0048566|GO:0001525|GO:0044344|GO:0050930|GO:0007165|GO:0071222|GO:0007186|GO:0071347|GO:0090023|GO:0042119|GO:0006987|GO:0044267	74609324	chr4	74609265	+	hs|4q13.3	NM_000584	chemokine (C-X-C motif) ligand 8	CXCL8	chr4:74609265-74609324	NM_000584	Hs.624
A_33_P3295358	45.0989	5.49502	up	FALSE	Homo sapiens angiopoietin-like 4 (ANGPTL4), transcript variant 1, mRNA [NM_139314]	51129	GO:0004857|GO:0005515|GO:0001666|GO:0043066|GO:0005578|GO:0070328|GO:0072562|GO:0005576|GO:0001525|GO:0044281|GO:0005615|GO:0030154|GO:0045766|GO:0051005|GO:0051260|GO:2000352|GO:0044255	8439256	chr19	8439197	+	hs|19p13.2	NM_139314	angiopoietin-like 4	ANGPTL4	chr19:8439197-8439256	NM_139314	Hs.9613
A_24_P22050	44.2742	5.46839	up	FALSE	Homo sapiens RAB20, member RAS oncogene family (RAB20), mRNA [NM_017817]	55647	GO:0005794|GO:0005886|GO:0003924|GO:0005525|GO:0006886|GO:0043231|GO:0006184|GO:0045335|GO:0030100|GO:0030670|GO:0032482|GO:0090383|GO:0019003|GO:0090385|GO:0005769	111176078	chr13	111176019	-	hs|13q34	NM_017817	RAB20, member RAS oncogene family	RAB20	chr13:111176078-111176019	NM_017817	Hs.743563
A_23_P34345	42.4618	5.40809	up	FALSE	Homo sapiens vascular cell adhesion molecule 1 (VCAM1), transcript variant 1, mRNA [NM_001078]	7412	GO:0060710|GO:0019221|GO:0010043|GO:0005615|GO:0050901|GO:0007507|GO:0030198|GO:0071356|GO:0032496|GO:0050839|GO:0060333|GO:0070062|GO:0002526|GO:0005794|GO:0009986|GO:0007568|GO:0008131|GO:0005178|GO:0050776|GO:0009897|GO:0055114|GO:0035924|GO:0005886|GO:0005783|GO:0045471|GO:0002102|GO:0030175|GO:0010212|GO:0030183|GO:0042102|GO:0007159|GO:0016032|GO:0022614|GO:0007155|GO:0071333|GO:0007157|GO:…	101203842	chr1	101203783	+	hs|1p21.2	NM_001078	vascular cell adhesion molecule 1	VCAM1	chr1:101203783-101203842	NM_001078	Hs.109225
A_24_P174793	42.4238	5.4068	up	FALSE	Homo sapiens proprotein convertase subtilisin/kexin type 1 (PCSK1), transcript variant 1, mRNA [NM_000439]	5122	GO:0030133|GO:0005794|GO:0050796|GO:0016486|GO:0004252|GO:0043043|GO:0008152|GO:0007267|GO:0006508|GO:0044267|GO:0005615|GO:0034774	95726190	chr5	95726131	-	hs|5q15	NM_000439	proprotein convertase subtilisin/kexin type 1	PCSK1	chr5:95726190-95726131	NM_000439	Hs.78977
A_24_P10137	42.1877	5.39875	up	FALSE	Homo sapiens regulator of cell cycle (RGCC), mRNA [NM_014059]	28984	GO:0005515|GO:0008285|GO:2000573|GO:0010718|GO:0005634|GO:2000048|GO:0050715|GO:0050710|GO:0071158|GO:0003331|GO:0006956|GO:0005737|GO:0051091|GO:0045944|GO:0001100|GO:0005813|GO:0072537|GO:0019901|GO:0071456|GO:0090272|GO:0045840|GO:0070412|GO:0030295|GO:0071850|GO:0010628|GO:0031659|GO:0032967|GO:0001937|GO:0016525|GO:0051496|GO:2000353|GO:0043537	42044635	chr13	42042937	+	hs|13q14.11	NM_014059	regulator of cell cycle	RGCC	chr13:42042937-42044635	NM_014059	Hs.507866
A_23_P58676	41.9614	5.39099	up	FALSE	Homo sapiens natriuretic peptide receptor 3 (NPR3), transcript variant 1, mRNA [NM_001204375]	4883	GO:0033688|GO:0048015|GO:0042562|GO:0007200|GO:0008528|GO:0048662|GO:0030157|GO:0007194|GO:0007193|GO:0042803|GO:0001501|GO:0016941|GO:0051000|GO:0005887|GO:0008217|GO:0002158|GO:0017046|GO:0035810|GO:0070062	32791776	chr5	32791717	+	hs|5p13.3	NM_001204375	natriuretic peptide receptor 3	NPR3	chr5:32791717-32791776	NM_001204375	Hs.13528
A_23_P206733	41.3209	5.3688	up	FALSE	Homo sapiens carboxylesterase 1 (CES1), transcript variant 3, mRNA [NM_001266]	1066	GO:0052689|GO:0030855|GO:0008152|GO:0009636|GO:0005788|GO:0047374|GO:0005615	55846905	chr16	55846846	-	hs|16q12.2	NM_001266	carboxylesterase 1	CES1	chr16:55846905-55846846	NM_001266	Hs.558865
A_23_P3956	41.2685	5.36697	up	FALSE	Homo sapiens C1q and tumor necrosis factor related protein 1 (C1QTNF1), transcript variant 4, mRNA [NM_198594]	114897	GO:0005515|GO:0010544|GO:0051897|GO:0005581|GO:0005518|GO:0090331|GO:2000860|GO:0005615|GO:0007204|GO:0010906|GO:0010628|GO:0070208|GO:0005887|GO:0051260|GO:0043410	77045229	chr17	77045170	+	hs|17q25.3	NM_198594	C1q and tumor necrosis factor related protein 1	C1QTNF1	chr17:77045170-77045229	NM_198594	Hs.201398
A_23_P363778	41.24	5.36597	up	FALSE	Homo sapiens frizzled-related protein (FRZB), mRNA [NM_001463]	2487	GO:0042813|GO:0017147|GO:0010721|GO:0030308|GO:0043065|GO:0008285|GO:0004930|GO:0030178|GO:0005615|GO:0070367|GO:0060029|GO:0061053|GO:0001501|GO:0016020|GO:0014033|GO:0045600|GO:0090103|GO:0061037|GO:0016021|GO:0090090|GO:0035567	183699679	chr2	183699620	-	hs|2q32.1	NM_001463	frizzled-related protein	FRZB	chr2:183699679-183699620	NM_001463	Hs.128453
A_33_P3317109	41.0493	5.35929	up	FALSE	oleoyl-ACP hydrolase [Source:HGNC Symbol;Acc:HGNC:25625] [ENST00000378225]	55301	GO:0016295|GO:0004320|GO:0006633|GO:0016296	15104036	chr10	15103977	+	hs|10p13		oleoyl-ACP hydrolase	OLAH	chr10:15103977-15104036
A_33_P3298159	40.2476	5.33083	up	FALSE	Homo sapiens prostaglandin D2 synthase 21kDa (brain) (PTGDS), mRNA [NM_000954]	5730	GO:0005791|GO:0019369|GO:0019371|GO:0005215|GO:0048471|GO:0031965|GO:0005504|GO:0005794|GO:0045187|GO:0004667|GO:0051384|GO:0005576|GO:0044281|GO:0005615|GO:0001516|GO:0005501|GO:0005789|GO:0006810|GO:0070062	139876193	chr9	139876134	+	hs|9q34.3	NM_000954	prostaglandin D2 synthase 21kDa (brain)	PTGDS	chr9:139876134-139876193	NM_000954	Hs.446429
A_24_P257416	39.5424	5.30533	up	FALSE	Homo sapiens chemokine (C-X-C motif) ligand 2 (CXCL2), mRNA [NM_002089]	2920	GO:0005515|GO:0008009|GO:0070098|GO:0002237|GO:0005576|GO:0045236|GO:0005615|GO:0002690|GO:0006955|GO:0006954|GO:0006935|GO:0007186|GO:0060326|GO:0042127|GO:0032496	74964401	chr4	74964342	-	hs|4q13.3	NM_002089	chemokine (C-X-C motif) ligand 2	CXCL2	chr4:74964401-74964342	NM_002089	Hs.75765
A_33_P3295036	39.0543	5.28741	up	FALSE	Homo sapiens chromosome 8 open reading frame 87 (C8orf87), mRNA [NM_001242668]	389676		94146582	chr8	94146523	-	hs|8q22.1	NM_001242668	chromosome 8 open reading frame 87	C8orf87	chr8:94146582-94146523	NM_001242668	Hs.386711
A_23_P153562	38.4242	5.26394	up	FALSE	Homo sapiens complement component 5a receptor 1 (C5AR1), mRNA [NM_001736]	728	GO:0021534|GO:0005886|GO:0004944|GO:0050830|GO:0007606|GO:0031100|GO:0001856|GO:0007202|GO:0007204|GO:0000187|GO:0016323|GO:0006955|GO:0043524|GO:0006954|GO:0006935|GO:0032496|GO:0042789|GO:0070374|GO:0004878|GO:0050679|GO:0009986|GO:0030593|GO:0045177|GO:0006915|GO:0007165|GO:0006968|GO:0005887|GO:0016023|GO:0032494	47824560	chr19	47824501	+	hs|19q13.32	NM_001736	complement component 5a receptor 1	C5AR1	chr19:47824501-47824560	NM_001736	Hs.2161
A_24_P38081	38.1668	5.25425	up	FALSE	Homo sapiens FK506 binding protein 5 (FKBP5), transcript variant 1, mRNA [NM_004117]	2289	GO:0005515|GO:0000413|GO:0061077|GO:0016020|GO:0006457|GO:0031072|GO:0005789|GO:0003755|GO:0005528|GO:0005654|GO:0070062	35541987	chr6	35541928	-	hs|6p21.31	NM_004117	FK506 binding protein 5	FKBP5	chr6:35541987-35541928	NM_004117	Hs.407190
A_24_P63019	37.8987	5.24408	up	FALSE	Homo sapiens interleukin 1 receptor, type II (IL1R2), transcript variant 1, mRNA [NM_004633]	7850	GO:0005515|GO:0006955|GO:0004910|GO:0005886|GO:0019221|GO:0004908|GO:0005576|GO:0016021	102636150	chr2	102632505	+	hs|2q11.2	NM_004633	interleukin 1 receptor, type II	IL1R2	chr2:102632505-102636150	NM_004633	Hs.25333
A_32_P222695	37.4736	5.2278	up	FALSE	Homo sapiens Rho guanine nucleotide exchange factor (GEF) 37 (ARHGEF37), mRNA [NM_001001669]	389337	GO:0005737|GO:0032321|GO:0005089	149014215	chr5	149014156	+	hs|5q32	NM_001001669	Rho guanine nucleotide exchange factor (GEF) 37	ARHGEF37	chr5:149014156-149014215	NM_001001669	Hs.256206
A_23_P163216	37.384	5.22435	up	FALSE	Homo sapiens ATPase, class I, type 8B, member 4 (ATP8B4), transcript variant 1, mRNA [NM_024837]	79895	GO:0005794|GO:0000287|GO:0005886|GO:0008152|GO:0004012|GO:0007030|GO:0016021|GO:0005524|GO:0045332	50151289	chr15	50151230	-	hs|15q21.2	NM_024837	ATPase, class I, type 8B, member 4	ATP8B4	chr15:50151289-50151230	NM_024837	Hs.511311
A_23_P398566	36.8799	5.20476	up	FALSE	Homo sapiens nuclear receptor subfamily 4, group A, member 3 (NR4A3), transcript variant 3, mRNA [NM_173200]	8013	GO:0005515|GO:0010467|GO:0042542|GO:0006367|GO:0031100|GO:0003707|GO:0043434|GO:0005634|GO:0048752|GO:0043524|GO:0007411|GO:0045944|GO:0060005|GO:0050885|GO:0043401|GO:0030534|GO:0005667|GO:0001707|GO:0003677|GO:0045787|GO:0043565|GO:0008150|GO:0021766|GO:0001077|GO:2000108|GO:0008270|GO:0005654|GO:0004887|GO:0030522	102629044	chr9	102628985	+	hs|9q31.1	NM_173200	nuclear receptor subfamily 4, group A, member 3	NR4A3	chr9:102628985-102629044	NM_173200	Hs.279522
A_23_P251043	36.657	5.19602	up	FALSE	Homo sapiens synapse differentiation inducing 1 (SYNDIG1), mRNA [NM_024893]	79953	GO:0051965|GO:0030054|GO:0014069|GO:0060076|GO:0006886|GO:0042803|GO:0044297|GO:0009607|GO:0043197|GO:0005887|GO:0043198|GO:0031901|GO:0045211|GO:0035254|GO:0097091	24647081	chr20	24647022	+	hs|20p11.21	NM_024893	synapse differentiation inducing 1	SYNDIG1	chr20:24647022-24647081	NM_024893	Hs.124638
A_23_P131676	36.0298	5.17112	up	FALSE	Homo sapiens atypical chemokine receptor 3 (ACKR3), mRNA [NM_020311]	57007	GO:0005515|GO:0048471|GO:0070098|GO:0005886|GO:0009986|GO:0001525|GO:0015026|GO:0019958|GO:0031623|GO:0005905|GO:0006935|GO:0007186|GO:0016494|GO:0016032|GO:0070374|GO:0016021|GO:0055037|GO:0007155|GO:0001570|GO:0005769|GO:0005044|GO:0005768	237490842	chr2	237490783	+	hs|2q37.3	NM_020311	atypical chemokine receptor 3	ACKR3	chr2:237490783-237490842	NM_020311	Hs.471751
A_23_P315364	35.8667	5.16457	up	FALSE	Homo sapiens chemokine (C-X-C motif) ligand 2 (CXCL2), mRNA [NM_002089]	2920	GO:0005515|GO:0008009|GO:0070098|GO:0002237|GO:0005576|GO:0045236|GO:0005615|GO:0002690|GO:0006955|GO:0006954|GO:0006935|GO:0007186|GO:0060326|GO:0042127|GO:0032496	74963044	chr4	74962985	-	hs|4q13.3	NM_002089	chemokine (C-X-C motif) ligand 2	CXCL2	chr4:74963044-74962985	NM_002089	Hs.75765
A_23_P8702	35.0871	5.13287	up	FALSE	Homo sapiens prolactin-induced protein (PIP), mRNA [NM_002652]	5304	GO:0005515|GO:0070233|GO:0002682|GO:0003779|GO:0005634|GO:0005615|GO:0010628|GO:0016324|GO:0001948|GO:0001895|GO:0019864|GO:0046983|GO:0006508|GO:0004190|GO:0001580|GO:0070062	142836804	chr7	142836745	+	hs|7q34	NM_002652	prolactin-induced protein	PIP	chr7:142836745-142836804	NM_002652	Hs.99949
A_23_P165624	34.7769	5.12006	up	FALSE	Homo sapiens tumor necrosis factor, alpha-induced protein 6 (TNFAIP6), mRNA [NM_007115]	7130	GO:0007165|GO:0030335|GO:0006954|GO:0005540|GO:0007267|GO:0007155|GO:0005615|GO:0030728	152226654	chr2	152226595	+	hs|2q23.3	NM_007115	tumor necrosis factor, alpha-induced protein 6	TNFAIP6	chr2:152226595-152226654	NM_007115	Hs.437322
A_33_P3599591	34.7632	5.11949	up	FALSE	Homo sapiens pregnancy-associated plasma protein A, pappalysin 1 (PAPPA), mRNA [NM_002581]	5069	GO:0007565|GO:0016020|GO:0006508|GO:0008270|GO:0005576|GO:0004222|GO:0044267|GO:0030154|GO:0008237	119164066	chr9	119164007	+	hs|9q33.1	NM_002581	pregnancy-associated plasma protein A, pappalysin 1	PAPPA	chr9:119164007-119164066	NM_002581	Hs.643599
A_23_P127495	34.4062	5.1046	up	FALSE	Homo sapiens butyrobetaine (gamma), 2-oxoglutarate dioxygenase (gamma-butyrobetaine hydroxylase) 1 (BBOX1), mRNA [NM_003986]	8424	GO:0005739|GO:0034641|GO:0008336|GO:0005506|GO:0045329|GO:0008270|GO:0044281|GO:0070062|GO:0055114|GO:0005829	27149015	chr11	27148956	+	hs|11p14.2	NM_003986	butyrobetaine (gamma), 2-oxoglutarate dioxygenase (gamma-butyrobetaine hydroxylase) 1	BBOX1	chr11:27148956-27149015	NM_003986	Hs.591996
A_33_P3413355	34.0347	5.08893	up	FALSE	Homo sapiens carbohydrate (keratan sulfate Gal-6) sulfotransferase 1 (CHST1), mRNA [NM_003654]	8534	GO:0006790|GO:0005976|GO:0005975|GO:0044281|GO:0042339|GO:0045130|GO:0006954|GO:0000139|GO:0018146|GO:0008146|GO:0009405|GO:0016021|GO:0006012|GO:0030203	45670488	chr11	45670429	-	hs|11p11.2	NM_003654	carbohydrate (keratan sulfate Gal-6) sulfotransferase 1	CHST1	chr11:45670488-45670429	NM_003654	Hs.104576
A_23_P7313	33.806	5.07921	up	FALSE	Homo sapiens secreted phosphoprotein 1 (SPP1), transcript variant 1, mRNA [NM_001040058]	6696	GO:0005515|GO:0048471|GO:0007566|GO:0010811|GO:0030593|GO:0050840|GO:0045177|GO:0033280|GO:0005576|GO:0042995|GO:0048545|GO:0005125|GO:0005615|GO:0031214|GO:0001649|GO:0048685|GO:0046697|GO:0006954|GO:0022617|GO:0045780|GO:0030198|GO:0007155|GO:0070062	88903979	chr4	88903920	+	hs|4q22.1	NM_001040058	secreted phosphoprotein 1	SPP1	chr4:88903920-88903979	NM_001040058	Hs.313
A_23_P153964	33.7844	5.07829	up	FALSE	Homo sapiens inhibin, beta B (INHBB), mRNA [NM_002193]	3625	GO:0005515|GO:0048471|GO:2001235|GO:0060395|GO:0048599|GO:0005615|GO:0030154|GO:0042803|GO:0001541|GO:0043408|GO:0044320|GO:0045444|GO:0048468|GO:0046676|GO:0009267|GO:0032869|GO:0010862|GO:0046882|GO:0006952|GO:0005576|GO:0042981|GO:0046881|GO:0032924|GO:0005160|GO:0005125|GO:0009612|GO:0005179|GO:0046789|GO:0048178|GO:0008083|GO:0040007|GO:0060279	121108839	chr2	121108780	+	hs|2q14.2	NM_002193	inhibin, beta B	INHBB	chr2:121108780-121108839	NM_002193	Hs.1735
A_24_P355967	33.3355	5.05899	up	FALSE	Homo sapiens 5-hydroxytryptamine (serotonin) receptor 2A, G protein-coupled (HTR2A), transcript variant 1, mRNA [NM_000621]	3356	GO:0008219|GO:0030424|GO:0008284|GO:0001659|GO:0005886|GO:0043267|GO:0050731|GO:0048148|GO:0007268|GO:0051378|GO:0007202|GO:0032403|GO:0044380|GO:0014059|GO:0005829|GO:0070852|GO:0001965|GO:0004993|GO:0045907|GO:0043406|GO:0043198|GO:0071886|GO:0008144|GO:0043025|GO:0050966|GO:0007613|GO:0014832|GO:0070374|GO:0045821|GO:0050965|GO:0014824|GO:0051209|GO:0010513|GO:0051967|GO:0042493|GO:0007568|GO:…	47407996	chr13	47407937	-	hs|13q14.2	NM_000621	5-hydroxytryptamine (serotonin) receptor 2A, G protein-coupled	HTR2A	chr13:47407996-47407937	NM_000621	Hs.72630
A_23_P106617	33.1972	5.05299	up	FALSE	Homo sapiens WAP four-disulfide core domain 1 (WFDC1), transcript variant 1, mRNA [NM_021197]	58189	GO:0010951|GO:0003674|GO:0030308|GO:0004867|GO:0042493|GO:0050680|GO:0032355|GO:0005615	84362981	chr16	84360556	+	hs|16q24.1	NM_021197	WAP four-disulfide core domain 1	WFDC1	chr16:84360556-84362981	NM_021197	Hs.36688
A_23_P84860	33.1642	5.05156	up	FALSE	Homo sapiens family with sequence similarity 107, member A (FAM107A), transcript variant 1, mRNA [NM_007177]	11170	GO:0043005|GO:0003674|GO:0005634|GO:0001558	58550152	chr3	58550093	-	hs|3p14.3	NM_007177	family with sequence similarity 107, member A	FAM107A	chr3:58550152-58550093	NM_007177	Hs.506357
A_23_P102391	32.9765	5.04337	up	FALSE	Homo sapiens solute carrier family 40 (iron-regulated transporter), member 1 (SLC40A1), mRNA [NM_014585]	30061	GO:0005515|GO:0043066|GO:0005886|GO:0005771|GO:0003158|GO:0060586|GO:0055085|GO:0009653|GO:0008021|GO:0005622|GO:0006879|GO:0034395|GO:0016323|GO:0060345|GO:0005737|GO:0005887|GO:0045944|GO:0005381|GO:0016021|GO:0002260|GO:0034755	190425809	chr2	190425750	-	hs|2q32.2	NM_014585	solute carrier family 40 (iron-regulated transporter), member 1	SLC40A1	chr2:190425809-190425750	NM_014585	Hs.643005
A_24_P391991	32.8948	5.03979	up	FALSE	Homo sapiens family with sequence similarity 183, member B (FAM183B), non-coding RNA [NR_028347]	340286		38725292	chr7	38725233	-	hs|7p14.1	NR_028347	acyloxyacyl hydrolase (neutrophil)	FAM183B	chr7:38725292-38725233	NR_028347	Hs.144075
A_33_P3281283	32.7135	5.03182	up	FALSE	Homo sapiens sphingosine-1-phosphate receptor 3 (S1PR3), mRNA [NM_005226]	1903	GO:0008284|GO:0005886|GO:0004930|GO:0003376|GO:0001816|GO:0038036|GO:0007193|GO:0007204|GO:0009653|GO:0008289|GO:0005178|GO:0006954|GO:0007186|GO:0005887|GO:0032651	91619873	chr9	91619814	+	hs|9q22.1	NM_005226	sphingosine-1-phosphate receptor 3	S1PR3	chr9:91619814-91619873	NM_005226	Hs.585118
A_19_P00318593	32.3092	5.01387	up	FALSE	PREDICTED: Homo sapiens uncharacterized LOC101928858 (RP11-434D9.1), transcript variant X3, ncRNA [XR_427726]	101928858		67100990	chr5	67100931	+	hs|5q13.1	XR_427726	uncharacterized LOC101928858	LOC101928858	chr5:67100931-67100990	XR_427726
A_23_P319617	32.1777	5.00799	up	FALSE	Homo sapiens carbohydrate (N-acetylglucosamine 6-O) sulfotransferase 7 (CHST7), mRNA [NM_019886]	56548	GO:0006790|GO:0005976|GO:0005975|GO:0006044|GO:0008459|GO:0044281|GO:0030206|GO:0000139|GO:0009405|GO:0001517|GO:0016021|GO:0030204|GO:0030203	46457467	chrX	46457408	+	hs|Xp11.23	NM_019886	carbohydrate (N-acetylglucosamine 6-O) sulfotransferase 7	CHST7	chrX:46457408-46457467	NM_019886	Hs.129955
A_23_P382065	32.0162	5.00073	up	FALSE	Homo sapiens endomucin (EMCN), transcript variant 1, mRNA [NM_016242]	51705	GO:0005886|GO:0005576|GO:0016021	101319215	chr4	101319156	-	hs|4q24	NM_016242	endomucin	EMCN	chr4:101319215-101319156	NM_016242	Hs.152913
A_33_P3271156	31.6811	4.98555	up	FALSE	Homo sapiens sparc/osteonectin, cwcv and kazal-like domains proteoglycan (testican) 3 (SPOCK3), transcript variant 3, mRNA [NM_001204352]	50859	GO:0031012|GO:0010951|GO:0019800|GO:0007165|GO:0008191|GO:0005509|GO:0005578|GO:0005539|GO:0005615	167654731	chr4	167654672	-	hs|4q32.3	NM_001204352	sparc/osteonectin, cwcv and kazal-like domains proteoglycan (testican) 3	SPOCK3	chr4:167654731-167654672	NM_001204352	Hs.481133
A_33_P3303449	31.5265	4.97849	up	FALSE	Homo sapiens leptin receptor (LEPR), transcript variant 5, mRNA [NM_001198688]	3953	GO:0045721|GO:0005515|GO:0004896|GO:0005886|GO:0051346|GO:0019221|GO:0005576|GO:0007275|GO:0042802|GO:0043235|GO:0006112|GO:0016021|GO:0007166|GO:0004888|GO:0008203	66088663	chr1	66088604	+	hs|1p31.3	NM_001198688	leptin receptor	LEPR	chr1:66088604-66088663	NM_001198688	Hs.723178
A_33_P3237634	31.3302	4.96948	up	FALSE	Homo sapiens TSC22 domain family, member 3 (TSC22D3), transcript variant 2, mRNA [NM_004089]	1831	GO:0007589|GO:0006355|GO:0034220|GO:0003700|GO:0070236|GO:0043426|GO:0006970|GO:0005634|GO:0000122|GO:0048642|GO:0055085|GO:0005829	106956545	chrX	106956486	-	hs|Xq22.3	NM_004089	TSC22 domain family, member 3	TSC22D3	chrX:106956545-106956486	NM_004089	Hs.522074
A_23_P430658	31.1561	4.96144	up	FALSE	Homo sapiens hes-related family bHLH transcription factor with YRPW motif-like (HEYL), mRNA [NM_014571]	26508	GO:0071773|GO:0005515|GO:0000988|GO:0003700|GO:0000983|GO:0006366|GO:0072014|GO:0003181|GO:0003184|GO:0005634|GO:0035914|GO:0050683|GO:0032835|GO:0042803|GO:0060317|GO:0005737|GO:0007219|GO:0045944|GO:0014031|GO:0046982|GO:0003198|GO:0001106|GO:0060412|GO:0003714|GO:0060766|GO:0003203|GO:2000824|GO:0003208|GO:0035939|GO:0000979|GO:0003151|GO:0001077|GO:0045666|GO:0005654|GO:0045892|GO:0008134	40089900	chr1	40089841	-	hs|1p34.3	NM_014571	hes-related family bHLH transcription factor with YRPW motif-like	HEYL	chr1:40089900-40089841	NM_014571	Hs.472566
A_23_P145935	30.7912	4.94445	up	FALSE	Homo sapiens EPH receptor B6 (EPHB6), transcript variant 1, mRNA [NM_004445]	2051	GO:0005003|GO:0048013|GO:0005886|GO:0007411|GO:0005887|GO:0006468|GO:0005576|GO:0004872|GO:0005524|GO:0005829	142568436	chr7	142568377	+	hs|7q34	NM_004445	EPH receptor B6	EPHB6	chr7:142568377-142568436	NM_004445	Hs.380089
A_33_P3247175	30.7109	4.94068	up	FALSE	Homo sapiens chromosome 4 open reading frame 47 (C4orf47), mRNA [NM_001114357]	441054		186370821	chr4	186370762	+	hs|4q35.1	NM_001114357	chromosome 4 open reading frame 47	C4orf47	chr4:186370762-186370821	NM_001114357	Hs.549398
A_23_P91104	30.5244	4.93189	up	FALSE	Homo sapiens potassium channel, two pore domain subfamily K, member 3 (KCNK3), mRNA [NM_002246]	3777	GO:0071294|GO:0046982|GO:0005886|GO:0042493|GO:0051481|GO:0071456|GO:0005267|GO:0007268|GO:0008022|GO:0022841|GO:0042803|GO:0005252|GO:0044548|GO:0034220|GO:0005887|GO:0007420|GO:0090102|GO:0034765|GO:0005216|GO:0006813|GO:0071805	26951719	chr2	26951660	+	hs|2p23.3	NM_002246	potassium channel, two pore domain subfamily K, member 3	KCNK3	chr2:26951660-26951719	NM_002246	Hs.645288
A_23_P203957	29.236	4.86967	up	FALSE	Homo sapiens transmembrane and tetratricopeptide repeat containing 1 (TMTC1), transcript variant 2, mRNA [NM_175861]	83857	GO:0005739|GO:0016021	29659276	chr12	29659217	-	hs|12p11.22	NM_175861	transmembrane and tetratricopeptide repeat containing 1	TMTC1	chr12:29659276-29659217	NM_175861	Hs.401954
A_23_P374892	29.02	4.85898	up	FALSE	Homo sapiens carboxylesterase 1 pseudogene 1 (CES1P1), non-coding RNA [NR_003276]	51716		55808128	chr16	55808071	+	hs|16q12.2	NR_003276	carboxylesterase 1 pseudogene 1	CES1P1	chr16:55808071-55808128	NR_003276	Hs.721645
A_24_P315346	28.8534	4.85067	up	FALSE	Homo sapiens POM121 transmembrane nucleoporin-like 8 pseudogene (POM121L8P), non-coding RNA [NR_024583]	29797		21637901	chr22	21637842	+	hs|22q11.21	NR_024583	POM121 transmembrane nucleoporin-like 8 pseudogene	POM121L8P	chr22:21637842-21637901	NR_024583	Hs.396963
A_33_P3251876	28.8271	4.84935	up	FALSE	Homo sapiens interleukin 18 receptor 1 (IL18R1), transcript variant 1, mRNA [NM_003855]	8809	GO:0005515|GO:0032729|GO:0042346|GO:0005886|GO:0042008|GO:0007165|GO:0006955|GO:0030101|GO:0045063|GO:0004908|GO:0004872|GO:0016021|GO:0035655	103013326	chr2	103013267	+	hs|2q12.1	NM_003855	interleukin 18 receptor 1	IL18R1	chr2:103013267-103013326	NM_003855	Hs.469521
A_33_P3396244	28.6918	4.84257	up	FALSE	Homo sapiens neuropeptide Y receptor Y2 (NPY2R), mRNA [NM_000910]	4887	GO:0005515|GO:0005886|GO:0007263|GO:0030818|GO:0051048|GO:2000252|GO:0003214|GO:0007204|GO:0007193|GO:0007218|GO:0045987|GO:0004872|GO:0001662|GO:0007626|GO:0031645|GO:0046010|GO:0005246|GO:0051967|GO:0002793|GO:0031513|GO:0003151|GO:0046903|GO:0045785|GO:0090394|GO:0004983|GO:0005887|GO:0001601|GO:0051930|GO:0033603	156136219	chr4	156136160	+	hs|4q32.1	NM_000910	neuropeptide Y receptor Y2	NPY2R	chr4:156136160-156136219	NM_000910	Hs.37125
A_33_P3238290	28.505	4.83314	up	FALSE	Homo sapiens family with sequence similarity 65, member C (FAM65C), transcript variant 2, mRNA [NM_001290268]	140876		49202794	chr20	49202735	-	hs|20q13.13	NM_001290268	family with sequence similarity 65, member C	FAM65C	chr20:49202794-49202735	NM_001290268	Hs.372578
A_23_P151895	28.2471	4.82003	up	FALSE	Homo sapiens cartilage intermediate layer protein, nucleotide pyrophosphohydrolase (CILP), mRNA [NM_003613]	8483	GO:0031012|GO:0043569|GO:0004035|GO:0005578|GO:0004551|GO:0005615|GO:0070062	65488673	chr15	65488614	-	hs|15q22.31	NM_003613	cartilage intermediate layer protein, nucleotide pyrophosphohydrolase	CILP	chr15:65488673-65488614	NM_003613	Hs.442180
A_23_P377750	28.1433	4.81472	up	FALSE	Homo sapiens fibroblast growth factor 10 (FGF10), mRNA [NM_004465]	2255	GO:0001656|GO:0005515|GO:0010838|GO:0000132|GO:0005111|GO:0048538|GO:0046579|GO:0001759|GO:0030878|GO:0048536|GO:0005615|GO:0042693|GO:0031069|GO:0009880|GO:0031076|GO:0007173|GO:0030538|GO:0032496|GO:0032355|GO:0045747|GO:0009986|GO:0031532|GO:0045740|GO:0030916|GO:0032781|GO:0032925|GO:0042056|GO:0046877|GO:0045931|GO:0008543|GO:0045087|GO:0042060|GO:0045893|GO:0008083|GO:0038095|GO:0008286|GO:…	44310554	chr5	44305261	-	hs|5p12	NM_004465	fibroblast growth factor 10	FGF10	chr5:44310554-44305261	NM_004465	Hs.664499
A_24_P231104	27.9628	4.80544	up	FALSE	Homo sapiens leptin receptor (LEPR), transcript variant 3, mRNA [NM_001003679]	3953	GO:0045721|GO:0005515|GO:0004896|GO:0005886|GO:0051346|GO:0019221|GO:0005576|GO:0007275|GO:0042802|GO:0043235|GO:0006112|GO:0016021|GO:0007166|GO:0004888|GO:0008203	66100708	chr1	66100649	+	hs|1p31.3	NM_001003679	leptin receptor	LEPR	chr1:66100649-66100708	NM_001003679	Hs.723178
A_23_P131208	27.8478	4.79949	up	FALSE	Homo sapiens nuclear receptor subfamily 4, group A, member 2 (NR4A2), mRNA [NM_006186]	4929	GO:0005515|GO:0008344|GO:0010467|GO:0021986|GO:0006367|GO:0003707|GO:0016265|GO:0005634|GO:0009791|GO:0042053|GO:0042416|GO:0043576|GO:0043524|GO:0005737|GO:0010035|GO:0045944|GO:0031668|GO:0043401|GO:0004879|GO:0001666|GO:0046982|GO:0042551|GO:0021952|GO:0051866|GO:0043085|GO:0001228|GO:0000979|GO:0006351|GO:0007165|GO:0001975|GO:0071542|GO:0005654|GO:0008270|GO:0017085|GO:0034599|GO:0001764|GO:…	157181786	chr2	157181727	-	hs|2q24.1	NM_006186	nuclear receptor subfamily 4, group A, member 2	NR4A2	chr2:157181786-157181727	NM_006186	Hs.563344
A_23_P130961	27.6879	4.79118	up	FALSE	Homo sapiens elastase, neutrophil expressed (ELANE), mRNA [NM_001972]	1991	GO:0006909|GO:0005515|GO:0002438|GO:0004252|GO:0050900|GO:0002020|GO:0001878|GO:0030163|GO:0005737|GO:0050922|GO:0022617|GO:0043406|GO:0030198|GO:0017053|GO:0045079|GO:0030574|GO:0006508|GO:0032496|GO:0044130|GO:0030141|GO:0008201|GO:0009411|GO:0070947|GO:0042742|GO:0070062|GO:0045415|GO:0009986|GO:0001106|GO:0045416|GO:0006874|GO:0005576|GO:0000122|GO:0048661|GO:0019955|GO:0004175|GO:0050778|GO:…	855575	chr19	853356	+	hs|19p13.3	NM_001972	elastase, neutrophil expressed	ELANE	chr19:853356-855575	NM_001972	Hs.99863
A_23_P421379	27.677	4.79061	up	FALSE	Homo sapiens insulin-like growth factor 2 (IGF2), transcript variant 1, mRNA [NM_000612]	3481	GO:0005515|GO:0005159|GO:0005158|GO:0050731|GO:0005615|GO:0009887|GO:0031667|GO:0007613|GO:0032355|GO:0070062|GO:2000467|GO:0007565|GO:0030168|GO:0007275|GO:0045840|GO:0038028|GO:0043085|GO:0001649|GO:0001501|GO:0005179|GO:0030546|GO:0043539|GO:0008083|GO:0044267|GO:0051146|GO:0008286|GO:0051897|GO:0008284|GO:0005886|GO:0071902|GO:0045471|GO:2000273|GO:0042104|GO:0045944|GO:0006006|GO:0031093|GO:…	2154754	chr11	2154402	-	hs|11p15.5	NM_000612	insulin-like growth factor 2	IGF2	chr11:2154754-2154402	NM_000612	Hs.272259
A_33_P3227920	27.4531	4.7789	up	FALSE	Homo sapiens solute carrier family 16, member 4 (SLC16A4), transcript variant 1, mRNA [NM_004696]	9122	GO:0015718|GO:0034220|GO:0016020|GO:0005887|GO:0008028|GO:0016021|GO:0015293	110905674	chr1	110905615	-	hs|1p13.3	NM_004696	solute carrier family 16, member 4	SLC16A4	chr1:110905674-110905615	NM_004696	Hs.351306
A_33_P3814721	27.0651	4.75836	up	FALSE	Homo sapiens inscuteable homolog (Drosophila) (INSC), transcript variant 1, mRNA [NM_001031853]	387755	GO:0005737|GO:0060487|GO:0000132|GO:0045177|GO:0007399	15267622	chr11	15267563	+	hs|11p15.2	NM_001031853	inscuteable homolog (Drosophila)	INSC	chr11:15267563-15267622	NM_001031853	Hs.591997
A_32_P65616	27.0217	4.75605	up	FALSE	Homo sapiens prolactin (PRL), transcript variant 1, mRNA [NM_000948]	5617	GO:0005515|GO:0007565|GO:0005148|GO:0007595|GO:0005179|GO:0008283|GO:0040014|GO:0005576|GO:0060397|GO:0007166|GO:0046427	22287617	chr6	22287558	-	hs|6p22.3	NM_000948	prolactin	PRL	chr6:22287617-22287558	NM_000948	Hs.1905
A_23_P24948	26.9092	4.75003	up	FALSE	Homo sapiens potassium channel, voltage gated subfamily E regulatory beta subunit 3 (KCNE3), mRNA [NM_005472]	10008	GO:0008076|GO:0005249|GO:0060306|GO:0015459|GO:0071805	74166545	chr11	74166486	-	hs|11q13.4	NM_005472	potassium channel, voltage gated subfamily E regulatory beta subunit 3	KCNE3	chr11:74166545-74166486	NM_005472	Hs.523899
A_33_P3358750	26.8649	4.74765	up	FALSE	Homo sapiens myosin binding protein H-like (MYBPHL), transcript variant 1, mRNA [NM_001010985]	343263	GO:0008150|GO:0003674|GO:0005575	109835046	chr1	109834987	-	hs|1p13.3	NM_001010985	myosin binding protein H-like	MYBPHL	chr1:109835046-109834987	NM_001010985	Hs.443402
A_23_P257971	26.6304	4.735	up	FALSE	Homo sapiens aldo-keto reductase family 1, member C1 (AKR1C1), mRNA [NM_001353]	1645	GO:0031406|GO:0044598|GO:0046683|GO:0032052|GO:0006805|GO:0044597|GO:0007603|GO:0047086|GO:0005829|GO:0030299|GO:0016655|GO:0071395|GO:0042574|GO:0030855|GO:0047115|GO:0051260|GO:0008206|GO:0047042|GO:0070062|GO:0042632|GO:0047718|GO:0007586|GO:0047006|GO:0001523|GO:0004032|GO:0004033|GO:0015721|GO:0042448|GO:0018636|GO:0055114	5019969	chr10	5019910	+	hs|10p15.1	NM_001353	aldo-keto reductase family 1, member C1	AKR1C1	chr10:5019910-5019969	NM_001353	Hs.460260
A_33_P3423215	26.4418	4.72475	up	FALSE	Homo sapiens prostate androgen-regulated transcript 1 (non-protein coding) (PART1), transcript variant 1, long non-coding RNA [NR_024617]	25859		59843176	chr5	59843117	+	hs|5q12.1	NR_024617	prostate androgen-regulated transcript 1 (non-protein coding)	PART1	chr5:59843117-59843176	NR_024617	Hs.146312
A_19_P00321851	26.1525	4.70888	up	FALSE	Homo sapiens homeodomain interacting protein kinase 2 (HIPK2), transcript variant 1, mRNA [NM_022740]	28996	GO:0005515|GO:0001654|GO:0046330|GO:0046332|GO:0048596|GO:0007224|GO:0043524|GO:0030578|GO:0018105|GO:0050882|GO:0018107|GO:0007179|GO:0006978|GO:0001102|GO:0001105|GO:0060235|GO:0003714|GO:0046790|GO:0010842|GO:0000122|GO:0042771|GO:0043388|GO:0045893|GO:0008284|GO:0005634|GO:0061072|GO:0009952|GO:0060395|GO:0032092|GO:0030514|GO:0005737|GO:0051091|GO:0030182|GO:0045944|GO:0007628|GO:0051726|GO:…	139248407	chr7	139248348	-	hs|7q34	NM_022740	homeodomain interacting protein kinase 2	HIPK2	chr7:139248407-139248348	NM_022740	Hs.731417
A_24_P152968	26.1165	4.70689	up	FALSE	Homo sapiens aldo-keto reductase family 1, member C1 (AKR1C1), mRNA [NM_001353]	1645	GO:0031406|GO:0044598|GO:0046683|GO:0032052|GO:0006805|GO:0044597|GO:0007603|GO:0047086|GO:0005829|GO:0030299|GO:0016655|GO:0071395|GO:0042574|GO:0030855|GO:0047115|GO:0051260|GO:0008206|GO:0047042|GO:0070062|GO:0042632|GO:0047718|GO:0007586|GO:0047006|GO:0001523|GO:0004032|GO:0004033|GO:0015721|GO:0042448|GO:0018636|GO:0055114	5005695	chr10	5005636	+	hs|10p15.1	NM_001353	aldo-keto reductase family 1, member C1	AKR1C1	chr10:5005636-5005695	NM_001353	Hs.460260
A_33_P3342305	25.8941	4.69455	up	FALSE	Homo sapiens ATP-binding cassette, sub-family A (ABC1), member 8 (ABCA8), transcript variant 2, mRNA [NM_007168]	10351	GO:0005886|GO:0008152|GO:0006810|GO:0005743|GO:0042626|GO:0016021|GO:0055085|GO:0005524	66920902	chr17	66920843	-	hs|17q24.2	NM_007168	ATP-binding cassette, sub-family A (ABC1), member 8	ABCA8	chr17:66920902-66920843	NM_007168	Hs.58351
A_33_P3229370	25.7759	4.68795	up	FALSE	Homo sapiens inhibitor of DNA binding 4, dominant negative helix-loop-helix protein (ID4), mRNA [NM_001546]	3400	GO:0005515|GO:0008284|GO:0022010|GO:0045599|GO:0005634|GO:0007405|GO:0005737|GO:0000082|GO:0045944|GO:0001085|GO:0046983|GO:0045444|GO:0021895|GO:0006357|GO:0003714|GO:0000122|GO:0006351|GO:0045669|GO:0048712|GO:0021766|GO:0045665|GO:0048715|GO:0007623|GO:0034613|GO:0045892	19840900	chr6	19840841	+	hs|6p22.3	NM_001546	inhibitor of DNA binding 4, dominant negative helix-loop-helix protein	ID4	chr6:19840841-19840900	NM_001546	Hs.519601
A_23_P217428	25.4765	4.6711	up	FALSE	Homo sapiens Rho GTPase activating protein 6 (ARHGAP6), transcript variant 1, mRNA [NM_013427]	395	GO:0051056|GO:0017124|GO:0007264|GO:0005884|GO:0010518|GO:0009967|GO:0007202|GO:0007266|GO:0015629|GO:0043087|GO:0005100|GO:0051895|GO:0005829|GO:0051497|GO:0005737|GO:0016004|GO:0043274|GO:0032321|GO:0048041|GO:0005070|GO:0030041	11155690	chrX	11155663	-	hs|Xp22.2	NM_013427	Rho GTPase activating protein 6	ARHGAP6	chrX:11155690-11155663	NM_013427	Hs.435291
A_33_P3365117	25.0821	4.64859	up	FALSE	aldo-keto reductase family 1, member C1 [Source:HGNC Symbol;Acc:HGNC:384] [ENST00000380859]	1645	GO:0031406|GO:0044598|GO:0046683|GO:0032052|GO:0006805|GO:0044597|GO:0007603|GO:0047086|GO:0005829|GO:0030299|GO:0016655|GO:0071395|GO:0042574|GO:0030855|GO:0047115|GO:0051260|GO:0008206|GO:0047042|GO:0070062|GO:0042632|GO:0047718|GO:0007586|GO:0047006|GO:0001523|GO:0004032|GO:0004033|GO:0015721|GO:0042448|GO:0018636|GO:0055114	5011995	chr10	5011936	+	hs|10p15.1		aldo-keto reductase family 1, member C1	AKR1C1	chr10:5011936-5011995
A_23_P27315	24.9184	4.63914	up	FALSE	Homo sapiens elastin microfibril interfacer 2 (EMILIN2), mRNA [NM_032048]	84034	GO:0031012|GO:0005515|GO:0008150|GO:0005581|GO:0005578|GO:0030023|GO:0005576|GO:0007155	2914038	chr18	2913979	+	hs|18p11.31	NM_032048	elastin microfibril interfacer 2	EMILIN2	chr18:2913979-2914038	NM_032048	Hs.532815
A_33_P3276475	24.8377	4.63446	up	FALSE	Homo sapiens charged multivesicular body protein 1B (CHMP1B), mRNA [NM_020412]	57132	GO:0005515|GO:0006997|GO:0019904|GO:0010824|GO:0015031|GO:0005829|GO:0045184|GO:0000920|GO:0000910|GO:0007034|GO:0031902|GO:0007080|GO:0070062	11854417	chr18	11854358	+	hs|18p11.21	NM_020412	charged multivesicular body protein 1B	CHMP1B	chr18:11854358-11854417	NM_020412	Hs.656244
A_24_P52697	24.7691	4.63047	up	FALSE	Homo sapiens H19, imprinted maternally expressed transcript (non-protein coding) (H19), long non-coding RNA [NR_002196]	283120		2016733	chr11	2016674	-	hs|11p15.5	NR_002196	H19, imprinted maternally expressed transcript (non-protein coding)	H19	chr11:2016733-2016674	NR_002196	Hs.533566
A_23_P103256	24.2614	4.60059	up	FALSE	Homo sapiens complement factor H-related 3 (CFHR3), transcript variant 1, mRNA [NM_021023]	10878	GO:0072562|GO:0005615|GO:0070062	196748479	chr1	196748420	+	hs|1q31.3	NM_021023	complement factor H-related 3	CFHR3	chr1:196748420-196748479	NM_021023	Hs.709217
A_33_P3262685	24.2386	4.59924	up	FALSE	Homo sapiens POM121 transmembrane nucleoporin-like 1, pseudogene (POM121L1P), non-coding RNA [NR_024591]	25812		22975037	chr22	22974978	-	hs|22q11.22		POM121 transmembrane nucleoporin-like 1, pseudogene	POM121L1P	chr22:22975037-22974978	NR_024591	Hs.367764
A_23_P350451	24.1416	4.59345	up	FALSE	Homo sapiens PR domain containing 1, with ZNF domain (PRDM1), transcript variant 1, mRNA [NM_001198]	639	GO:0060576|GO:0005515|GO:0003700|GO:0042826|GO:0060707|GO:0045579|GO:0008168|GO:0001893|GO:0030889|GO:0005634|GO:0000122|GO:0000978|GO:0009791|GO:0032259|GO:0007281|GO:0046872|GO:0006351|GO:0010628|GO:0001078|GO:0005737|GO:0045165|GO:0031665|GO:0042462	106555182	chr6	106555123	+	hs|6q21	NM_001198	PR domain containing 1, with ZNF domain	PRDM1	chr6:106555123-106555182	NM_001198	Hs.436023
A_23_P153676	24.1143	4.59182	up	FALSE	Homo sapiens transducin-like enhancer of split 2 (TLE2), transcript variant 1, mRNA [NM_003260]	7089	GO:0005515|GO:0007165|GO:0007219|GO:0003714|GO:0009887|GO:0005654|GO:0005634|GO:0016055|GO:0090090|GO:0045892|GO:0005615|GO:0006351	2997943	chr19	2997884	-	hs|19p13.3	NM_003260	transducin-like enhancer of split 2	TLE2	chr19:2997943-2997884	NM_003260	Hs.332173
A_23_P104318	24.0588	4.58849	up	FALSE	Homo sapiens DNA-damage-inducible transcript 4 (DDIT4), mRNA [NM_019058]	54541	GO:0001666|GO:0048011|GO:0032007|GO:0008283|GO:0072593|GO:0043241|GO:0010801|GO:0005829|GO:0005622|GO:0005739|GO:0071889|GO:0042771|GO:0051607|GO:0005737|GO:0007420|GO:0033137|GO:0030182|GO:0045820|GO:0001764	74035422	chr10	74035363	+	hs|10q22.1	NM_019058	DNA-damage-inducible transcript 4	DDIT4	chr10:74035363-74035422	NM_019058	Hs.744875
A_23_P74609	23.8698	4.57711	up	FALSE	Homo sapiens G0/G1 switch 2 (G0S2), mRNA [NM_015714]	50486	GO:0005811|GO:0005739|GO:0005515|GO:0003674|GO:2001238|GO:0044281|GO:0097191|GO:0044255	209849656	chr1	209849597	+	hs|1q32.2	NM_015714	G0/G1 switch 2	G0S2	chr1:209849597-209849656	NM_015714	Hs.432132
A_33_P3331125	23.8007	4.57293	up	FALSE	Homo sapiens solute carrier family 2 (facilitated glucose transporter), member 12 (SLC2A12), mRNA [NM_145176]	154091	GO:0048471|GO:0015758|GO:0005886|GO:0022891|GO:0016021|GO:0055085|GO:0012505	134309057	chr6	134308998	-	hs|6q23.2	NM_145176	solute carrier family 2 (facilitated glucose transporter), member 12	SLC2A12	chr6:134309057-134308998	NM_145176	Hs.486508
A_23_P13382	23.7723	4.57121	up	FALSE	Homo sapiens lymphocyte-specific protein 1 (LSP1), transcript variant 3, mRNA [NM_001013254]	4046	GO:0007165|GO:0006968|GO:0016020|GO:0006935|GO:0005886|GO:0006928|GO:0003779|GO:0004871|GO:0015629|GO:0070062	1913423	chr11	1913364	+	hs|11p15.5	NM_001013254	lymphocyte-specific protein 1	LSP1	chr11:1913364-1913423	NM_001013254	Hs.56729
A_33_P3367692	23.3745	4.54687	up	FALSE	Homo sapiens complement factor H (CFH), transcript variant 2, mRNA [NM_001014975]	3075	GO:0006957|GO:0005515|GO:0030449|GO:0006956|GO:0045087|GO:0072562|GO:0043395|GO:0005576|GO:0008201|GO:0005615|GO:0070062	196646778	chr1	196646719	+	hs|1q31.3	NM_001014975	complement factor H	CFH	chr1:196646719-196646778	NM_001014975	Hs.363396
A_33_P3420466	23.3091	4.54282	up	FALSE	Homo sapiens matrilin 3 (MATN3), mRNA [NM_002381]	4148	GO:0005515|GO:0001501|GO:0030198|GO:0005578|GO:0005576|GO:0005201	20194120	chr2	20194061	-	hs|2p24.1	NM_002381	matrilin 3	MATN3	chr2:20194120-20194061	NM_002381	Hs.656199
A_23_P144071	23.2742	4.54066	up	FALSE	Homo sapiens collagen, type VII, alpha 1 (COL7A1), mRNA [NM_000094]	1294	GO:0005515|GO:0004867|GO:0005590|GO:0005576|GO:0035987|GO:0005615|GO:0042802|GO:0005604|GO:0031012|GO:0010951|GO:0008544|GO:0022617|GO:0030198|GO:0030574|GO:0005788|GO:0007155	48602588	chr3	48602401	-	hs|3p21.31	NM_000094	collagen, type VII, alpha 1	COL7A1	chr3:48602588-48602401	NM_000094	Hs.476218
A_33_P3318288	22.7404	4.50718	up	FALSE	Homo sapiens complement factor H (CFH), transcript variant 2, mRNA [NM_001014975]	3075	GO:0006957|GO:0005515|GO:0030449|GO:0006956|GO:0045087|GO:0072562|GO:0043395|GO:0005576|GO:0008201|GO:0005615|GO:0070062	196659305	chr1	196659246	+	hs|1q31.3	NM_001014975	complement factor H	CFH	chr1:196659246-196659305	NM_001014975	Hs.363396
A_24_P11506	22.4713	4.49001	up	FALSE	Homo sapiens kynureninase (KYNU), transcript variant 2, mRNA [NM_001032998]	8942	GO:0006569|GO:0030429|GO:0044281|GO:0034516|GO:0043420|GO:0042803|GO:0005829|GO:0005739|GO:0097053|GO:0034641|GO:0005737|GO:0019805|GO:0019441|GO:0030170|GO:0005654|GO:0019442|GO:0034341|GO:0034354	143715278	chr2	143715219	+	hs|2q22.2	NM_001032998	kynureninase	KYNU	chr2:143715219-143715278	NM_001032998	Hs.470126
A_24_P84396	22.4337	4.4876	up	FALSE	Homo sapiens cell migration inducing protein, hyaluronan binding (CEMIP), transcript variant 3, mRNA [NM_018689]	57214	GO:0005515|GO:0010800|GO:0030335|GO:0046923|GO:0032050|GO:0005886|GO:0005783|GO:0007605|GO:0090314|GO:0005576|GO:0005634|GO:0030665|GO:0005737|GO:0005905|GO:0005540|GO:1900020|GO:0004415|GO:0030214|GO:0051281	81224247	chr15	81221504	+	hs|15q25.1	NM_018689	cell migration inducing protein, hyaluronan binding	CEMIP	chr15:81221504-81224247	NM_018689	Hs.459088
A_23_P88404	22.4138	4.48631	up	FALSE	Homo sapiens transforming growth factor, beta 3 (TGFB3), mRNA [NM_003239]	7043	GO:0005515|GO:0043627|GO:0043932|GO:0051491|GO:0030879|GO:0042704|GO:0048702|GO:0005615|GO:0005114|GO:0042802|GO:0043524|GO:0030198|GO:0042127|GO:0043025|GO:0051781|GO:0007179|GO:0048839|GO:0007565|GO:0030501|GO:0048286|GO:0046982|GO:0009986|GO:0045740|GO:0007568|GO:0030168|GO:0060391|GO:0001701|GO:0005125|GO:0045216|GO:0010936|GO:0070483|GO:0032967|GO:0007184|GO:0032570|GO:0016049|GO:0045893|GO:…	76424963	chr14	76424904	-	hs|14q24.3	NM_003239	transforming growth factor, beta 3	TGFB3	chr14:76424963-76424904	NM_003239	Hs.592317
A_24_P681011	22.2972	4.47879	up	FALSE	Homo sapiens homeodomain interacting protein kinase 2 (HIPK2), transcript variant 1, mRNA [NM_022740]	28996	GO:0005515|GO:0001654|GO:0046330|GO:0046332|GO:0048596|GO:0007224|GO:0043524|GO:0030578|GO:0018105|GO:0050882|GO:0018107|GO:0007179|GO:0006978|GO:0001102|GO:0001105|GO:0060235|GO:0003714|GO:0046790|GO:0010842|GO:0000122|GO:0042771|GO:0043388|GO:0045893|GO:0008284|GO:0005634|GO:0061072|GO:0009952|GO:0060395|GO:0032092|GO:0030514|GO:0005737|GO:0051091|GO:0030182|GO:0045944|GO:0007628|GO:0051726|GO:…	139246970	chr7	139246911	-	hs|7q34	NM_022740	homeodomain interacting protein kinase 2	HIPK2	chr7:139246970-139246911	NM_022740	Hs.731417
A_33_P3391796	22.2063	4.4729	up	FALSE	Homo sapiens noggin (NOG), mRNA [NM_005450]	9241	GO:0005515|GO:0071773|GO:0060044|GO:0051216|GO:0048706|GO:0060302|GO:0005615|GO:0060676|GO:2000313|GO:0042803|GO:0090193|GO:0050679|GO:0030336|GO:0001706|GO:0001707|GO:0001843|GO:0030509|GO:0000122|GO:0001701|GO:0001649|GO:0008045|GO:0001501|GO:0061053|GO:0019955|GO:0060825|GO:0060272|GO:0042060|GO:0060173|GO:0042733|GO:0021533|GO:0021510|GO:2001234|GO:0060425|GO:0021983|GO:0001839|GO:0009953|GO:…	54672515	chr17	54672456	+	hs|17q22	NM_005450	noggin	NOG	chr17:54672456-54672515	NM_005450	Hs.248201
A_23_P419714	21.9562	4.45656	up	FALSE	Homo sapiens BTB (POZ) domain containing 11 (BTBD11), transcript variant a, mRNA [NM_001018072]	121551	GO:0046982|GO:0016021|GO:0060395	108052938	chr12	108052879	+	hs|12q23.3	NM_001018072	BTB (POZ) domain containing 11	BTBD11	chr12:108052879-108052938	NM_001018072	Hs.271272
A_23_P218358	21.8904	4.45223	up	FALSE	Homo sapiens CMT1A duplicated region transcript 1 (CDRT1), transcript variant 2, mRNA [NM_001282540]	374286	GO:0008150|GO:0003674|GO:0005575	15468942	chr17	15468883	-	hs|17p12	NM_001282540	CMT1A duplicated region transcript 1	CDRT1	chr17:15468942-15468883	NM_001282540	Hs.592128
A_23_P748	21.7958	4.44598	up	FALSE	Homo sapiens interferon regulatory factor 6 (IRF6), transcript variant 1, mRNA [NM_006147]	3664	GO:0005515|GO:0000975|GO:0003700|GO:0008285|GO:0019221|GO:0005634|GO:0003677|GO:0043616|GO:0006351|GO:0005829|GO:0005737|GO:0060644|GO:0060337|GO:0030216|GO:0007050|GO:0048468|GO:0045893|GO:0070062|GO:0060333	209963022	chr1	209961941	-	hs|1q32.2	NM_006147	interferon regulatory factor 6	IRF6	chr1:209963022-209961941	NM_006147	Hs.591415
A_33_P3342081	21.6955	4.43932	up	FALSE	Homo sapiens PR domain containing 1, with ZNF domain (PRDM1), transcript variant 1, mRNA [NM_001198]	639	GO:0060576|GO:0005515|GO:0003700|GO:0042826|GO:0060707|GO:0045579|GO:0008168|GO:0001893|GO:0030889|GO:0005634|GO:0000122|GO:0000978|GO:0009791|GO:0032259|GO:0007281|GO:0046872|GO:0006351|GO:0010628|GO:0001078|GO:0005737|GO:0045165|GO:0031665|GO:0042462	106557721	chr6	106557662	+	hs|6q21	NM_001198	PR domain containing 1, with ZNF domain	PRDM1	chr6:106557662-106557721	NM_001198	Hs.436023
A_23_P104996	21.6132	4.43384	up	FALSE	Homo sapiens bestrophin 1 (BEST1), transcript variant 1, mRNA [NM_004183]	7439	GO:0030321|GO:0006821|GO:0005886|GO:0034707|GO:0055085|GO:0005254|GO:0005829|GO:0016323|GO:0034220|GO:0016020|GO:0050908|GO:0051924|GO:0016021|GO:0007601	61730340	chr11	61730281	+	hs|11q12.3	NM_004183	bestrophin 1	BEST1	chr11:61730281-61730340	NM_004183	Hs.712676
A_23_P216023	21.6028	4.43314	up	FALSE	Homo sapiens angiopoietin 1 (ANGPT1), transcript variant 1, mRNA [NM_001146]	284	GO:0051897|GO:0005886|GO:0072012|GO:0050731|GO:0002040|GO:0050900|GO:0005615|GO:0030154|GO:0002740|GO:0043524|GO:0007171|GO:0033138|GO:0031398|GO:0070374|GO:0043122|GO:0070062|GO:0030097|GO:0030971|GO:0043066|GO:0048014|GO:0032680|GO:2000446|GO:0031589|GO:0043393|GO:0005576|GO:0014068|GO:0001701|GO:0050918|GO:0045785|GO:0010595|GO:0043536|GO:0005902|GO:0007162|GO:0007596|GO:0001936|GO:0034394|GO:…	108262371	chr8	108262312	-	hs|8q23.1	NM_001146	angiopoietin 1	ANGPT1	chr8:108262371-108262312	NM_001146	Hs.369675
A_23_P500400	21.5203	4.42763	up	FALSE	Homo sapiens ATP-binding cassette, sub-family A (ABC1), member 6 (ABCA6), mRNA [NM_080284]	23460	GO:0005215|GO:0008152|GO:0006810|GO:0016021|GO:0016887|GO:0005524	67074908	chr17	67074849	-	hs|17q24.2	NM_080284	ATP-binding cassette, sub-family A (ABC1), member 6	ABCA6	chr17:67074908-67074849	NM_080284	Hs.709514
A_33_P3268487	21.4757	4.42463	up	FALSE	Homo sapiens 4-aminobutyrate aminotransferase (ABAT), transcript variant 2, mRNA [NM_000663]	18	GO:0043005|GO:0001666|GO:0003867|GO:0045471|GO:0042493|GO:0048148|GO:0007268|GO:0045776|GO:0047298|GO:0042803|GO:0007269|GO:0005739|GO:0032145|GO:0032144|GO:0005759|GO:0010039|GO:0030170|GO:0009450|GO:0007626|GO:0042135|GO:0007620|GO:0070062|GO:0035094	8878317	chr16	8878258	+	hs|16p13.2	NM_000663	4-aminobutyrate aminotransferase	ABAT	chr16:8878258-8878317	NM_000663	Hs.336768
A_23_P146294	21.3748	4.41784	up	FALSE	Homo sapiens EF-hand calcium binding domain 1 (EFCAB1), transcript variant 1, mRNA [NM_024593]	79645	GO:0005509	49636139	chr8	49636080	-	hs|8q11.21	NM_024593	EF-hand calcium binding domain 1	EFCAB1	chr8:49636139-49636080	NM_024593	Hs.23245
A_19_P00315779	21.3162	4.41388	up	FALSE	LNCipedia lincRNA (lnc-FZD4-1), lincRNA [lnc-FZD4-1:2]			86632724	chr11	86632665	-	hs|11q14.2		lnc-FZD4-1:2	lnc-FZD4-1	chr11:86632724-86632665
A_33_P3234025	21.0488	4.39566	up	FALSE	PREDICTED: Homo sapiens kazrin, periplakin interacting protein (KAZN), transcript variant X2, mRNA [XM_005245796]	23254	GO:0030057|GO:0005737|GO:0031424|GO:0005634|GO:0005856|GO:0001533	14507087	chr1	14507028	+	hs|1p36.21	XM_005245796	kazrin, periplakin interacting protein	KAZN	chr1:14507028-14507087	XM_005245796
A_23_P163087	20.9772	4.39075	up	FALSE	Homo sapiens nidogen 2 (osteonidogen) (NID2), mRNA [NM_007361]	22795	GO:0031012|GO:0005515|GO:0009986|GO:0007160|GO:0030198|GO:0005518|GO:0005509|GO:0071711|GO:0005576|GO:0007155|GO:0070062|GO:0005604	52471790	chr14	52471731	-	hs|14q22.1	NM_007361	nidogen 2 (osteonidogen)	NID2	chr14:52471790-52471731	NM_007361	Hs.369840
A_23_P45025	20.8881	4.38461	up	FALSE	Homo sapiens mitogen-activated protein kinase 10 (MAPK10), transcript variant 3, mRNA [NM_138980]	5602	GO:0005515|GO:0034142|GO:0005886|GO:0051403|GO:0005829|GO:0005739|GO:0051090|GO:0004705|GO:0002756|GO:0000187|GO:0005737|GO:0002755|GO:0009416|GO:0034138|GO:0004708|GO:0038124|GO:0038123|GO:0034134|GO:0007254|GO:0002224|GO:0007258|GO:0005524|GO:0007165|GO:0045087|GO:0042752|GO:0005654|GO:0006468|GO:0034166|GO:0035666|GO:0034146|GO:0038095|GO:0034162	86938098	chr4	86938039	-	hs|4q21.3	NM_138980	mitogen-activated protein kinase 10	MAPK10	chr4:86938098-86938039	NM_138980	Hs.125503
A_23_P102058	20.6908	4.37092	up	FALSE	Homo sapiens matrilin 3 (MATN3), mRNA [NM_002381]	4148	GO:0005515|GO:0001501|GO:0030198|GO:0005578|GO:0005576|GO:0005201	20192429	chr2	20192370	-	hs|2p24.1	NM_002381	matrilin 3	MATN3	chr2:20192429-20192370	NM_002381	Hs.656199
A_23_P106602	20.4534	4.35427	up	FALSE	Homo sapiens cysteine-rich secretory protein LCCL domain containing 2 (CRISPLD2), mRNA [NM_031476]	83716	GO:0031012|GO:0030133|GO:0060325|GO:0030324|GO:0030198|GO:0008201|GO:0070062	84942197	chr16	84942138	+	hs|16q24.1	NM_031476	cysteine-rich secretory protein LCCL domain containing 2	CRISPLD2	chr16:84942138-84942197	NM_031476	Hs.513779
A_23_P114740	20.363	4.34788	up	FALSE	Homo sapiens complement factor H (CFH), transcript variant 1, mRNA [NM_000186]	3075	GO:0006957|GO:0005515|GO:0030449|GO:0006956|GO:0045087|GO:0072562|GO:0043395|GO:0005576|GO:0008201|GO:0005615|GO:0070062	196716609	chr1	196716550	+	hs|1q31.3	NM_000186	complement factor H	CFH	chr1:196716550-196716609	NM_000186	Hs.363396
A_23_P45185	20.1799	4.33485	up	FALSE	Homo sapiens c-fos induced growth factor (vascular endothelial growth factor D) (FIGF), mRNA [NM_004469]	2277	GO:0048010|GO:0008284|GO:0008283|GO:0030168|GO:0060754|GO:0005576|GO:0001525|GO:0005161|GO:0042056|GO:0005615|GO:0042803|GO:0030154|GO:0050918|GO:0050930|GO:0016020|GO:0007596|GO:0002576|GO:0043185|GO:0051781|GO:0031093|GO:0005172|GO:0008083	15363842	chrX	15363783	-	hs|Xp22.2	NM_004469	c-fos induced growth factor (vascular endothelial growth factor D)	FIGF	chrX:15363842-15363783	NM_004469	Hs.11392
A_23_P114883	20.0259	4.3238	up	FALSE	Homo sapiens fibromodulin (FMOD), transcript variant 1, mRNA [NM_002023]	2331	GO:0005796|GO:0005975|GO:0005578|GO:0005576|GO:0044281|GO:0005615|GO:0042339|GO:0031012|GO:0007181|GO:0018146|GO:0030198|GO:0009405|GO:0042340|GO:0030203|GO:0043202	203309874	chr1	203309815	-	hs|1q32.1	NM_002023	fibromodulin	FMOD	chr1:203309874-203309815	NM_002023	Hs.519168
A_24_P177279	19.8616	4.31191	up	FALSE	Homo sapiens cold shock domain containing C2, RNA binding (CSDC2), mRNA [NM_014460]	27254	GO:0006397|GO:0006355|GO:0005737|GO:0003723|GO:0005634|GO:0003677	41972197	chr22	41972138	+	hs|22q13.2	NM_014460	cold shock domain containing C2, RNA binding	CSDC2	chr22:41972138-41972197	NM_014460	Hs.310893
A_23_P79591	19.7731	4.30547	up	FALSE	Homo sapiens apolipoprotein B (APOB), mRNA [NM_000384]	338	GO:0005515|GO:0007603|GO:0048844|GO:0007283|GO:0030301|GO:0050900|GO:0009791|GO:0005615|GO:0034359|GO:0043231|GO:0034361|GO:0034360|GO:0042953|GO:0009743|GO:0034363|GO:0071356|GO:0034362|GO:0032496|GO:0019433|GO:0070062|GO:0042632|GO:0033344|GO:0005794|GO:0010744|GO:0001701|GO:0006898|GO:0009566|GO:0034374|GO:0005789|GO:0042157|GO:0005788|GO:0035473|GO:0042159|GO:0006642|GO:0010008|GO:0042158|GO:…	21224558	chr2	21224499	-	hs|2p24.1	NM_000384	apolipoprotein B	APOB	chr2:21224558-21224499	NM_000384	Hs.120759
A_33_P3410589	19.6621	4.29734	up	FALSE	Homo sapiens family with sequence similarity 43, member A (FAM43A), mRNA [NM_153690]	131583		194409762	chr3	194409703	+	hs|3q29	NM_153690	family with sequence similarity 43, member A	FAM43A	chr3:194409703-194409762	NM_153690	Hs.435080
A_23_P166616	19.1743	4.26111	up	FALSE	Homo sapiens angiotensin II receptor, type 1 (AGTR1), transcript variant 4, mRNA [NM_031850]	185	GO:0005515|GO:0004945|GO:0019722|GO:0005886|GO:0010873|GO:0007200|GO:0007266|GO:0007204|GO:0001558|GO:0032430|GO:0019229|GO:0042312|GO:0003081|GO:0002018|GO:0051482|GO:0042127|GO:0033864|GO:0031711|GO:0046982|GO:0001822|GO:0010744|GO:0050727|GO:0002034|GO:0038166|GO:0032270|GO:0007186|GO:0034374|GO:0060326|GO:0005887|GO:0050729|GO:0035813|GO:0016021|GO:2000379|GO:0001596	148460126	chr3	148460067	+	hs|3q24	NM_031850	angiotensin II receptor, type 1	AGTR1	chr3:148460067-148460126	NM_031850	Hs.744837
A_33_P3313145	19.1625	4.26022	up	FALSE	Homo sapiens inter-alpha-trypsin inhibitor heavy chain 3 (ITIH3), mRNA [NM_002217]	3699	GO:0010951|GO:0004866|GO:0004867|GO:0030212|GO:0005576|GO:0070062	52842697	chr3	52842638	+	hs|3p21.1	NM_002217	inter-alpha-trypsin inhibitor heavy chain 3	ITIH3	chr3:52842638-52842697	NM_002217	Hs.76716
A_32_P191840	19.0418	4.2511	up	FALSE	PREDICTED: Homo sapiens uncharacterized LOC644662 (LOC644662), ncRNA [XR_171034]	644662		126010366	chr3	126010307	+	hs|3q21.3	XR_171034	uncharacterized LOC644662	LOC644662	chr3:126010307-126010366	XR_171034	Hs.518222
A_32_P104432	18.7257	4.22695	up	FALSE	Homo sapiens long intergenic non-protein coding RNA 87 (LINC00087), long non-coding RNA [NR_024493]	644596		134229116	chrX	134229057	-	hs|Xq26.3	NR_024493	long intergenic non-protein coding RNA 87	LINC00087	chrX:134229116-134229057	NR_024493	Hs.656427
A_23_P421401	18.6709	4.22272	up	FALSE	Homo sapiens platelet-derived growth factor receptor, beta polypeptide (PDGFRB), mRNA [NM_002609]	5159	GO:0005515|GO:0042542|GO:0034405|GO:0035789|GO:0031226|GO:0046777|GO:0004992|GO:0043552|GO:0007173|GO:0001894|GO:0032956|GO:0035441|GO:0035791|GO:0032355|GO:0035793|GO:0038085|GO:0030335|GO:0009986|GO:0019901|GO:0046488|GO:0009636|GO:0045840|GO:0014068|GO:0018108|GO:0005161|GO:0001701|GO:0007186|GO:0032967|GO:0008543|GO:0045087|GO:0042060|GO:0038091|GO:0005925|GO:0038095|GO:0043548|GO:0008284|GO:…	149493523	chr5	149493464	-	hs|5q32	NM_002609	platelet-derived growth factor receptor, beta polypeptide	PDGFRB	chr5:149493523-149493464	NM_002609	Hs.509067
A_23_P121795	18.6217	4.21891	up	FALSE	Homo sapiens sorbin and SH3 domain containing 2 (SORBS2), transcript variant 2, mRNA [NM_021069]	8470	GO:0005515|GO:0048471|GO:0030018|GO:0005886|GO:0019904|GO:0005634|GO:0015629|GO:0046872|GO:0008150|GO:0016477|GO:0005200|GO:0007015|GO:0007155|GO:0008307|GO:0008093	186515040	chr4	186510881	-	hs|4q35.1	NM_021069	sorbin and SH3 domain containing 2	SORBS2	chr4:186515040-186510881	NM_021069	Hs.655143
A_24_P41850	18.3422	4.19709	up	FALSE	Homo sapiens mannan-binding lectin serine peptidase 1 (C4/C2 activating component of Ra-reactive factor) (MASP1), transcript variant 3, mRNA [NM_001031849]	5648	GO:0005515|GO:0004252|GO:0005509|GO:0005576|GO:0005615|GO:0006898|GO:0042803|GO:0001867|GO:0045916|GO:0006956|GO:0045087|GO:0006508|GO:0008233|GO:0048306	186969451	chr3	186968088	-	hs|3q27.3	NM_001031849	mannan-binding lectin serine peptidase 1 (C4/C2 activating component of Ra-reactive factor)	MASP1	chr3:186969451-186968088	NM_001031849	Hs.89983
A_23_P30098	18.3284	4.19601	up	FALSE	Homo sapiens alcohol dehydrogenase 4 (class II), pi polypeptide (ADH4), mRNA [NM_000670]	127	GO:0005503|GO:0006805|GO:0006066|GO:0006069|GO:0006081|GO:0046164|GO:0044281|GO:0003960|GO:0019841|GO:0001523|GO:0005829|GO:0004022|GO:0004032|GO:0051287|GO:0035276|GO:0019115|GO:0004024|GO:0042572|GO:0016620|GO:0008270|GO:0004745	100045550	chr4	100045491	-	hs|4q23	NM_000670	alcohol dehydrogenase 4 (class II), pi polypeptide	ADH4	chr4:100045550-100045491	NM_000670	Hs.1219
A_23_P83134	18.2512	4.18992	up	FALSE	Homo sapiens growth arrest-specific 1 (GAS1), mRNA [NM_002048]	2619	GO:0005515|GO:0035924|GO:0030308|GO:0005886|GO:0060628|GO:0050680|GO:0048592|GO:0045879|GO:0048701|GO:0045880|GO:0048589|GO:0007411|GO:2001240|GO:0042476|GO:0060021|GO:0021904|GO:0007050|GO:0042474|GO:0043010|GO:0042473|GO:0046658|GO:0050679|GO:0021587|GO:0002053|GO:0042981|GO:0012501|GO:0045165|GO:0008589|GO:0045930|GO:0016021|GO:0010955|GO:0042733	89559953	chr9	89559894	-	hs|9q21.33	NM_002048	growth arrest-specific 1	GAS1	chr9:89559953-89559894	NM_002048	Hs.65029
A_33_P3371727	18.1303	4.18033	up	FALSE	spermidine/spermine N1-acetyltransferase 1 [Source:HGNC Symbol;Acc:HGNC:10540] [ENST00000379253]	6303	GO:0005515|GO:0001525|GO:0032918|GO:0044281|GO:0005829|GO:0005622|GO:0034641|GO:0006596|GO:0019809|GO:0042127|GO:0006595|GO:0004145|GO:0009447	23802328	chrX	23802269	+	hs|Xp22.11	AK310078	spermidine/spermine N1-acetyltransferase 1	SAT1	chrX:23802269-23802328		Hs.28491
A_32_P205110	18.099	4.17784	up	FALSE	Homo sapiens forkhead box C1 (FOXC1), mRNA [NM_001453]	2296	GO:0005515|GO:0001657|GO:0003700|GO:0055010|GO:0044212|GO:0006366|GO:0001756|GO:0001654|GO:0000981|GO:0003705|GO:0048844|GO:0005634|GO:0007507|GO:0001541|GO:0005737|GO:0050880|GO:0014032|GO:0007219|GO:0045944|GO:0030199|GO:0042475|GO:0043010|GO:0030203|GO:0001945|GO:0048010|GO:0046620|GO:0008354|GO:0006355|GO:0000977|GO:0035050|GO:0008301|GO:0001228|GO:0003677|GO:0001701|GO:0060038|GO:0043565|GO:…	1613917	chr6	1613858	+	hs|6p25.3	NM_001453	forkhead box C1	FOXC1	chr6:1613858-1613917	NM_001453	Hs.348883
A_23_P157793	18.0102	4.17075	up	FALSE	Homo sapiens carbonic anhydrase IX (CA9), mRNA [NM_001216]	768	GO:0005886|GO:0042493|GO:0005730|GO:0071456|GO:0061418|GO:0031528|GO:0004089|GO:0044281|GO:0033574|GO:0046903|GO:0016323|GO:0015701|GO:0008270|GO:0016021|GO:0002009|GO:0006730	35679204	chr9	35677817	+	hs|9p13.3	NM_001216	carbonic anhydrase IX	CA9	chr9:35677817-35679204	NM_001216	Hs.63287
A_23_P35414	17.9935	4.1694	up	FALSE	Homo sapiens protein phosphatase 1, regulatory subunit 3C (PPP1R3C), mRNA [NM_005398]	5507	GO:0005515|GO:0005975|GO:0019903|GO:0016311|GO:0005978|GO:0009405|GO:0006006|GO:0044281|GO:0004722|GO:0005829	93388289	chr10	93388230	-	hs|10q23.32	NM_005398	protein phosphatase 1, regulatory subunit 3C	PPP1R3C	chr10:93388289-93388230	NM_005398	Hs.303090
A_33_P3287907	17.962	4.16688	up	FALSE	Homo sapiens ZBED3 antisense RNA 1 (ZBED3-AS1), long non-coding RNA [NR_024398]	728723		76444143	chr5	76444084	+	hs|5q13.3	NR_024398	ZBED3 antisense RNA 1	ZBED3-AS1	chr5:76444084-76444143	NR_024398	Hs.161338
A_24_P140475	17.8754	4.1599	up	FALSE	Homo sapiens sorbin and SH3 domain containing 2 (SORBS2), transcript variant 2, mRNA [NM_021069]	8470	GO:0005515|GO:0048471|GO:0030018|GO:0005886|GO:0019904|GO:0005634|GO:0015629|GO:0046872|GO:0008150|GO:0016477|GO:0005200|GO:0007015|GO:0007155|GO:0008307|GO:0008093	186535997	chr4	186533088	-	hs|4q35.1	NM_021069	sorbin and SH3 domain containing 2	SORBS2	chr4:186535997-186533088	NM_021069	Hs.655143
A_23_P161135	17.7854	4.15262	up	FALSE	Homo sapiens leptin receptor (LEPR), transcript variant 1, mRNA [NM_002303]	3953	GO:0045721|GO:0005515|GO:0004896|GO:0005886|GO:0051346|GO:0019221|GO:0005576|GO:0007275|GO:0042802|GO:0043235|GO:0006112|GO:0016021|GO:0007166|GO:0004888|GO:0008203	66102188	chr1	66102129	+	hs|1p31.3	NM_002303	leptin receptor	LEPR	chr1:66102129-66102188	NM_002303	Hs.723178
A_33_P3376551	17.6648	4.14281	up	FALSE	Homo sapiens prostaglandin F receptor (FP) (PTGFR), transcript variant 2, mRNA [NM_001039585]	5737	GO:0043066|GO:0008284|GO:0005737|GO:0035584|GO:0007567|GO:0007186|GO:0005886|GO:0005887|GO:0071799|GO:0032496|GO:0005576|GO:0004958	79005248	chr1	79005189	+	hs|1p31.1	NM_001039585	prostaglandin F receptor (FP)	PTGFR	chr1:79005189-79005248	NM_001039585	Hs.654365
A_23_P112289	17.5368	4.13231	up	FALSE	Homo sapiens tropomodulin 1 (TMOD1), transcript variant 1, mRNA [NM_003275]	7111	GO:0008344|GO:0030049|GO:0051694|GO:0005829|GO:0006936|GO:0051015|GO:0008180|GO:0016020|GO:0030239|GO:0005865|GO:0007015|GO:0030863|GO:0005523	100362880	chr9	100362821	+	hs|9q22.33	NM_003275	tropomodulin 1	TMOD1	chr9:100362821-100362880	NM_003275	Hs.404289
A_23_P363878	17.5265	4.13146	up	FALSE	Homo sapiens raftlin family member 2 (RFTN2), mRNA [NM_144629]	130132	GO:0005886|GO:0043330|GO:0033227	198436123	chr2	198436064	-	hs|2q33.1	NM_144629	raftlin family member 2	RFTN2	chr2:198436123-198436064	NM_144629	Hs.591615
A_33_P3289236	17.4925	4.12866	up	FALSE	Homo sapiens haptoglobin-related protein (HPR), mRNA [NM_020995]	3250	GO:0030492|GO:0008152|GO:0034366|GO:0072562|GO:0005576|GO:0003824|GO:0006898|GO:0070062	72110943	chr16	72110884	+	hs|16q22.2	NM_020995	haptoglobin-related protein	HPR	chr16:72110884-72110943	NM_020995	Hs.655361
A_23_P97700	17.4521	4.12533	up	FALSE	Homo sapiens thioredoxin interacting protein (TXNIP), mRNA [NM_006472]	10628	GO:0005515|GO:0042542|GO:0005634|GO:0006606|GO:0035872|GO:0005829|GO:0005758|GO:0005737|GO:0042127|GO:0051782|GO:0032355|GO:0031625|GO:0004857|GO:0043065|GO:0042493|GO:0000122|GO:0043086|GO:0006351|GO:0009749|GO:0009612|GO:0051592|GO:0007049|GO:0030216|GO:0045087|GO:0032570|GO:0071228|GO:0048008	145442506	chr1	145442447	+	hs|1q21.1	NM_006472	thioredoxin interacting protein	TXNIP	chr1:145442447-145442506	NM_006472	Hs.709057
A_24_P295590	17.3607	4.11775	up	FALSE	Homo sapiens Ras association (RalGDS/AF-6) domain family member 4 (RASSF4), mRNA [NM_032023]	83937	GO:0005515|GO:0007165|GO:0007049	45489827	chr10	45489768	+	hs|10q11.21	NM_032023	Ras association (RalGDS/AF-6) domain family member 4	RASSF4	chr10:45489768-45489827	NM_032023	Hs.522895
A_23_P160940	17.2879	4.11169	up	FALSE	Homo sapiens ATP-binding cassette, sub-family A (ABC1), member 4 (ABCA4), mRNA [NM_000350]	24	GO:0005215|GO:0006649|GO:0007603|GO:0042626|GO:0045494|GO:0055085|GO:0001523|GO:0005524|GO:0045332|GO:0016020|GO:0005887|GO:0004012|GO:0006810|GO:0007601	94458680	chr1	94458621	-	hs|1p22.1	NM_000350	ATP-binding cassette, sub-family A (ABC1), member 4	ABCA4	chr1:94458680-94458621	NM_000350	Hs.416707
A_23_P44466	17.1873	4.10327	up	FALSE	Homo sapiens coiled-coil domain containing 102B (CCDC102B), transcript variant 2, mRNA [NM_024781]	79839		66722132	chr18	66722073	+	hs|18q22.1	NM_024781	coiled-coil domain containing 102B	CCDC102B	chr18:66722073-66722132	NM_024781	Hs.280781
A_24_P109214	17.1737	4.10213	up	FALSE	Homo sapiens apolipoprotein C-I (APOC1), mRNA [NM_001645]	341	GO:0032375|GO:0006629|GO:0050995|GO:0005783|GO:0010900|GO:0010873|GO:0042627|GO:0034379|GO:0060228|GO:0034361|GO:0034364|GO:0034382|GO:0055102|GO:0034447|GO:0070062|GO:0008203|GO:0033344|GO:0005504|GO:0004859|GO:0032374|GO:0045717|GO:0031210|GO:0034369|GO:0043085|GO:0051005|GO:0010916|GO:0033700|GO:0048261|GO:0034375|GO:0042157|GO:0006641|GO:0045833	45422495	chr19	45422436	+	hs|19q13.32	NM_001645	apolipoprotein C-I	APOC1	chr19:45422436-45422495	NM_001645	Hs.110675
A_23_P39955	17.0245	4.08954	up	FALSE	Homo sapiens actin, gamma 2, smooth muscle, enteric (ACTG2), transcript variant 1, mRNA [NM_001615]	72	GO:0006936|GO:0072562|GO:0005856|GO:0005615|GO:0005524|GO:0071944|GO:0070062|GO:0005829	74146759	chr2	74146700	+	hs|2p13.1	NM_001615	actin, gamma 2, smooth muscle, enteric	ACTG2	chr2:74146700-74146759	NM_001615	Hs.516105
A_23_P8981	17.002	4.08763	up	FALSE	Homo sapiens steroidogenic acute regulatory protein (STAR), mRNA [NM_000349]	6770	GO:0042542|GO:0006694|GO:0043627|GO:0006701|GO:0018963|GO:0017143|GO:0006699|GO:0006703|GO:0071560|GO:0005758|GO:0042747|GO:0043524|GO:0048168|GO:0060992|GO:0043025|GO:0018958|GO:0030061|GO:0010288|GO:0051412|GO:0032869|GO:0071312|GO:0009635|GO:0044321|GO:0061370|GO:0071872|GO:0071346|GO:0007420|GO:0006700|GO:0016101|GO:0032367|GO:0043005|GO:0035457|GO:0045471|GO:0017127|GO:0018879|GO:0050810|GO:…	38001237	chr8	38001178	-	hs|8p11.23	NM_000349	steroidogenic acute regulatory protein	STAR	chr8:38001237-38001178	NM_000349	Hs.521535
A_33_P3413989	16.9824	4.08596	up	FALSE	Homo sapiens serpin peptidase inhibitor, clade G (C1 inhibitor), member 1 (SERPING1), transcript variant 1, mRNA [NM_000062]	710	GO:0005515|GO:0001869|GO:0004867|GO:0008015|GO:0007568|GO:0030168|GO:0072562|GO:0005576|GO:0005615|GO:0010951|GO:0007596|GO:0045087|GO:0007597|GO:0002576|GO:0006958|GO:0031093|GO:0042730|GO:0070062	57367549	chr11	57367490	+	hs|11q12.1	NM_000062	serpin peptidase inhibitor, clade G (C1 inhibitor), member 1	SERPING1	chr11:57367490-57367549	NM_000062	Hs.384598
A_23_P253350	16.9601	4.08407	up	FALSE	Homo sapiens chromosome 8 open reading frame 4 (C8orf4), mRNA [NM_020130]	56892	GO:0006915	40012026	chr8	40011967	+	hs|8p11.21	NM_020130	chromosome 8 open reading frame 4	C8orf4	chr8:40011967-40012026	NM_020130	Hs.591849
A_23_P214139	16.9476	4.08301	up	FALSE	Homo sapiens REV3-like, polymerase (DNA directed), zeta, catalytic subunit (REV3L), transcript variant 1, mRNA [NM_002912]	5980	GO:0005515|GO:0042276|GO:0051539|GO:0003887|GO:0005730|GO:0005634|GO:0003677|GO:0046872|GO:0006261|GO:0006281|GO:0000166|GO:0005654|GO:0016035	111620573	chr6	111620514	-	hs|6q21	NM_002912	REV3-like, polymerase (DNA directed), zeta, catalytic subunit	REV3L	chr6:111620573-111620514	NM_002912	Hs.232021
A_33_P3376546	16.9389	4.08226	up	FALSE	Homo sapiens prostaglandin F receptor (FP) (PTGFR), transcript variant 2, mRNA [NM_001039585]	5737	GO:0043066|GO:0008284|GO:0005737|GO:0035584|GO:0007567|GO:0007186|GO:0005886|GO:0005887|GO:0071799|GO:0032496|GO:0005576|GO:0004958	79006355	chr1	79006296	+	hs|1p31.1	NM_001039585	prostaglandin F receptor (FP)	PTGFR	chr1:79006296-79006355	NM_001039585	Hs.654365
A_23_P253692	16.9131	4.08007	up	FALSE	Homo sapiens G protein-coupled receptor 64 (GPR64), transcript variant 1, mRNA [NM_001079858]	10149	GO:0016324|GO:0009986|GO:0007186|GO:0005887|GO:0004930|GO:0016021|GO:0007283|GO:0070062	19007638	chrX	19007579	-	hs|Xp22.13	NM_001079858	G protein-coupled receptor 64	GPR64	chrX:19007638-19007579	NM_001079858	Hs.146978
A_23_P415401	16.8382	4.07367	up	FALSE	Homo sapiens Kruppel-like factor 9 (KLF9), mRNA [NM_001206]	687	GO:0010839|GO:0050847|GO:0097067|GO:0003700|GO:0005886|GO:0006357|GO:0007566|GO:0005634|GO:0003677|GO:0006351|GO:0046872|GO:0071387|GO:0005737|GO:0007623|GO:0005654	72999896	chr9	72999837	-	hs|9q21.12	NM_001206	Kruppel-like factor 9	KLF9	chr9:72999896-72999837	NM_001206	Hs.150557
A_19_P00315668	16.7868	4.06925	up	FALSE	Homo sapiens homeodomain interacting protein kinase 2 (HIPK2), transcript variant 1, mRNA [NM_022740]	28996	GO:0005515|GO:0001654|GO:0046330|GO:0046332|GO:0048596|GO:0007224|GO:0043524|GO:0030578|GO:0018105|GO:0050882|GO:0018107|GO:0007179|GO:0006978|GO:0001102|GO:0001105|GO:0060235|GO:0003714|GO:0046790|GO:0010842|GO:0000122|GO:0042771|GO:0043388|GO:0045893|GO:0008284|GO:0005634|GO:0061072|GO:0009952|GO:0060395|GO:0032092|GO:0030514|GO:0005737|GO:0051091|GO:0030182|GO:0045944|GO:0007628|GO:0051726|GO:…	139250671	chr7	139250612	-	hs|7q34	NM_022740	homeodomain interacting protein kinase 2	HIPK2	chr7:139250671-139250612	NM_022740	Hs.731417
A_33_P3295261	16.7411	4.06532	up	FALSE	Homo sapiens leiomodin 1 (smooth muscle) (LMOD1), mRNA [NM_012134]	25802	GO:0006936|GO:0016020|GO:0030239|GO:0005865|GO:0007015|GO:0003779|GO:0005523|GO:0051694|GO:0005829	201868749	chr1	201868690	-	hs|1q32.1	NM_012134	leiomodin 1 (smooth muscle)	LMOD1	chr1:201868749-201868690	NM_012134	Hs.519075
A_23_P136978	16.6129	4.05423	up	FALSE	Homo sapiens sushi-repeat containing protein, X-linked 2 (SRPX2), mRNA [NM_014467]	27286	GO:0005515|GO:0051965|GO:0030054|GO:0009986|GO:0005102|GO:0001525|GO:0071625|GO:0005615|GO:0060076|GO:0042802|GO:0042325|GO:0005737|GO:0016337|GO:0048870|GO:0097060|GO:0090050	99926032	chrX	99925973	+	hs|Xq22.1	NM_014467	sushi-repeat containing protein, X-linked 2	SRPX2	chrX:99925973-99926032	NM_014467	Hs.306339
A_23_P27400	16.5906	4.05229	up	FALSE	Homo sapiens hyaluronan synthase 1 (HAS1), transcript variant 1, mRNA [NM_001523]	3036	GO:0005886|GO:0005975|GO:0044281|GO:0006024|GO:0045226|GO:0085029|GO:0036120|GO:0010764|GO:0005887|GO:0009405|GO:0030213|GO:0030212|GO:0050501|GO:0007155|GO:0030203	52220222	chr19	52219584	-	hs|19q13.41	NM_001523	hyaluronan synthase 1	HAS1	chr19:52220222-52219584	NM_001523	Hs.57697
A_23_P363255	16.5543	4.04913	up	FALSE	Homo sapiens coiled-coil domain containing 68 (CCDC68), transcript variant 1, mRNA [NM_025214]	80323		52568911	chr18	52568852	-	hs|18q21.2	NM_025214	coiled-coil domain containing 68	CCDC68	chr18:52568911-52568852	NM_025214	Hs.120790
A_23_P7144	16.513	4.04553	up	FALSE	Homo sapiens chemokine (C-X-C motif) ligand 1 (melanoma growth stimulating activity, alpha) (CXCL1), transcript variant 1, mRNA [NM_001511]	2919	GO:0008009|GO:0070098|GO:0030036|GO:0008285|GO:0008283|GO:0005102|GO:0005576|GO:0045236|GO:0043085|GO:0005615|GO:0002690|GO:0007399|GO:0035556|GO:0007165|GO:0006955|GO:0006954|GO:0006935|GO:0007186|GO:0060326|GO:0032496|GO:0008047|GO:0008083	74736909	chr4	74736850	+	hs|4q13.3	NM_001511	chemokine (C-X-C motif) ligand 1 (melanoma growth stimulating activity, alpha)	CXCL1	chr4:74736850-74736909	NM_001511	Hs.789
A_23_P105862	16.4908	4.04359	up	FALSE	Homo sapiens furry homolog (Drosophila) (FRY), mRNA [NM_023037]	10129	GO:0005737|GO:0000922|GO:0005815	32870617	chr13	32870558	+	hs|13q13.1	NM_023037	furry homolog (Drosophila)	FRY	chr13:32870558-32870617	NM_023037	Hs.507669
A_33_P3379061	16.4518	4.04017	up	FALSE	Homo sapiens chromosome 9 open reading frame 47 (C9orf47), transcript variant 1, mRNA [NM_001001938]	286223	GO:0005576	91608557	chr9	91608498	+	hs|9q22.1	NM_001001938	chromosome 9 open reading frame 47	C9orf47	chr9:91608498-91608557	NM_001001938	Hs.585118
A_33_P3329013	16.3142	4.02805	up	FALSE	Homo sapiens somatostatin receptor 2 (SSTR2), mRNA [NM_001050]	6752	GO:0005515|GO:0043005|GO:0008285|GO:0005886|GO:0007584|GO:0007586|GO:0007267|GO:0007268|GO:0021549|GO:0007283|GO:0030165|GO:0030432|GO:0007193|GO:0071385|GO:0004994|GO:0005737|GO:0006937|GO:0042594|GO:0042923|GO:0005887|GO:0007187|GO:0007218|GO:0071392|GO:0030900	71166862	chr17	71166803	+	hs|17q25.1	NM_001050	somatostatin receptor 2	SSTR2	chr17:71166803-71166862	NM_001050	Hs.514451
A_32_P50066	16.3071	4.02743	up	FALSE	Homo sapiens microtubule-associated protein 9 (MAP9), mRNA [NM_001039580]	79884	GO:0000235|GO:0000910|GO:0007088|GO:0090307	156263949	chr4	156263890	-	hs|4q32.1	NM_001039580	microtubule-associated protein 9	MAP9	chr4:156263949-156263890	NM_001039580	Hs.61271
A_33_P3330264	16.301	4.02689	up	FALSE	Homo sapiens chemokine (C-X-C motif) ligand 1 (melanoma growth stimulating activity, alpha) (CXCL1), transcript variant 1, mRNA [NM_001511]	2919	GO:0008009|GO:0070098|GO:0030036|GO:0008285|GO:0008283|GO:0005102|GO:0005576|GO:0045236|GO:0043085|GO:0005615|GO:0002690|GO:0007399|GO:0035556|GO:0007165|GO:0006955|GO:0006954|GO:0006935|GO:0007186|GO:0060326|GO:0032496|GO:0008047|GO:0008083	74735705	chr4	74735646	+	hs|4q13.3	NM_001511	chemokine (C-X-C motif) ligand 1 (melanoma growth stimulating activity, alpha)	CXCL1	chr4:74735646-74735705	NM_001511	Hs.789
A_23_P150457	16.1959	4.01755	up	FALSE	Homo sapiens lymphatic vessel endothelial hyaluronan receptor 1 (LYVE1), mRNA [NM_006691]	10894	GO:0005886|GO:0005975|GO:0009611|GO:0006928|GO:0044281|GO:0009653|GO:0007165|GO:0016020|GO:0005540|GO:0007160|GO:0005887|GO:0006810|GO:0009405|GO:0030212|GO:0004872|GO:0030214|GO:0030203|GO:0070062|GO:0004888	10580104	chr11	10580045	-	hs|11p15.4	NM_006691	lymphatic vessel endothelial hyaluronan receptor 1	LYVE1	chr11:10580104-10580045	NM_006691	Hs.655332
A_33_P3396389	16.1411	4.01266	up	FALSE	Homo sapiens interleukin 1 receptor, type I (IL1R1), transcript variant 1, mRNA [NM_000877]	3554	GO:0005515|GO:0005886|GO:0009986|GO:0050727|GO:0005576|GO:0002020|GO:0005161|GO:0004909|GO:0006955|GO:0016020|GO:0005887|GO:0004908|GO:0004871|GO:0070555|GO:0070498|GO:0007166|GO:0004888	102792105	chr2	102792046	+	hs|2q12.1	NM_000877	interleukin 1 receptor, type I	IL1R1	chr2:102792046-102792105	NM_000877	Hs.701982
A_23_P41114	16.1113	4.01	up	FALSE	Homo sapiens cystatin A (stefin A) (CSTA), mRNA [NM_005213]	1475	GO:0004869|GO:0010466|GO:0005634|GO:0002020|GO:0005615|GO:0001533|GO:0045861|GO:0010951|GO:0005737|GO:0016337|GO:0018149|GO:0005198|GO:0030216|GO:0005654|GO:0030674|GO:0070062	122056475	chr3	122056416	+	hs|3q21.1	NM_005213	cystatin A (stefin A)	CSTA	chr3:122056416-122056475	NM_005213	Hs.518198
A_24_P32085	16.1033	4.00928	up	FALSE	Homo sapiens MOB kinase activator 3B (MOB3B), mRNA [NM_024761]	79817	GO:0005515|GO:0046872	27326043	chr9	27325984	-	hs|9p21.2	NM_024761	MOB kinase activator 3B	MOB3B	chr9:27326043-27325984	NM_024761	Hs.369022
A_33_P3218925	16.0096	4.00086	up	FALSE	Homo sapiens STEAP family member 2, metalloreductase (STEAP2), transcript variant 4, mRNA [NM_001244944]	261729	GO:0052851|GO:0005215|GO:0005886|GO:0006893|GO:0008823|GO:0055072|GO:0046872|GO:0005829|GO:0006897|GO:0043231|GO:0045055|GO:0030173|GO:0015677|GO:0009725|GO:0030140|GO:0005769|GO:0010008|GO:0055114	89861912	chr7	89861853	+	hs|7q21.13	NM_001244944	STEAP family member 2, metalloreductase	STEAP2	chr7:89861853-89861912	NM_001244944	Hs.489051
A_33_P3288329	15.9509	3.99556	up	FALSE	Homo sapiens sorbin and SH3 domain containing 1 (SORBS1), transcript variant 8, mRNA [NM_001290294]	10580	GO:0005515|GO:0008092|GO:0008286|GO:0005886|GO:0005158|GO:0043149|GO:0005634|GO:0016363|GO:0005829|GO:0046889|GO:0005915|GO:0005737|GO:0005913|GO:0006936|GO:0015758|GO:0048041|GO:0046326|GO:0005899|GO:0005813|GO:0001725|GO:0032869|GO:0045725|GO:0019901|GO:0003779|GO:0009967|GO:0007160|GO:0005070|GO:0045121|GO:0005654|GO:0005924|GO:0005925|GO:0090004	97074875	chr10	97074816	-	hs|10q24.1	NM_001290294	sorbin and SH3 domain containing 1	SORBS1	chr10:97074875-97074816	NM_001290294	Hs.38621
A_19_P00315778	15.7942	3.98133	up	FALSE	LNCipedia lincRNA (lnc-FZD4-1), lincRNA [lnc-FZD4-1:2]			86632664	chr11	86632605	-	hs|11q14.2		lnc-FZD4-1:2	lnc-FZD4-1	chr11:86632664-86632605
A_24_P322229	15.7269	3.97516	up	FALSE	Homo sapiens RAS-like, family 10, member B (RASL10B), mRNA [NM_033315]	91608	GO:0006184|GO:0005886|GO:0007264|GO:0090277|GO:0005525|GO:0003050	34069948	chr17	34069889	+	hs|17q12	NM_033315	RAS-like, family 10, member B	RASL10B	chr17:34069889-34069948	NM_033315	Hs.744994
A_23_P118615	15.6905	3.97182	up	FALSE	Homo sapiens ATP-binding cassette, sub-family A (ABC1), member 8 (ABCA8), transcript variant 2, mRNA [NM_007168]	10351	GO:0005886|GO:0008152|GO:0006810|GO:0005743|GO:0042626|GO:0016021|GO:0055085|GO:0005524	66865909	chr17	66865850	-	hs|17q24.2	NM_007168	ATP-binding cassette, sub-family A (ABC1), member 8	ABCA8	chr17:66865909-66865850	NM_007168	Hs.58351
A_33_P3223121	15.5816	3.96177	up	FALSE	Homo sapiens homeodomain interacting protein kinase 2 (HIPK2), transcript variant 2, mRNA [NM_001113239]	28996	GO:0005515|GO:0001654|GO:0046330|GO:0046332|GO:0048596|GO:0007224|GO:0043524|GO:0030578|GO:0018105|GO:0050882|GO:0018107|GO:0007179|GO:0006978|GO:0001102|GO:0001105|GO:0060235|GO:0003714|GO:0046790|GO:0010842|GO:0000122|GO:0042771|GO:0043388|GO:0045893|GO:0008284|GO:0005634|GO:0061072|GO:0009952|GO:0060395|GO:0032092|GO:0030514|GO:0005737|GO:0051091|GO:0030182|GO:0045944|GO:0007628|GO:0051726|GO:…	139416115	chr7	139416056	-	hs|7q34	NM_001113239	homeodomain interacting protein kinase 2	HIPK2	chr7:139416115-139416056	NM_001113239	Hs.731417
A_23_P81103	15.5492	3.95877	up	FALSE	Homo sapiens secreted frizzled-related protein 2 (SFRP2), mRNA [NM_003013]	6423	GO:0017147|GO:0030308|GO:0030307|GO:0090263|GO:0050680|GO:0050732|GO:0005615|GO:0002063|GO:0030199|GO:0031668|GO:0010667|GO:0061185|GO:0048018|GO:0030336|GO:0004930|GO:0001843|GO:0048546|GO:2000035|GO:0071425|GO:0005178|GO:0060349|GO:0061056|GO:0045600|GO:0045892|GO:0042733|GO:0035567|GO:0008284|GO:0008285|GO:0030178|GO:0007267|GO:0042662|GO:0071481|GO:0010719|GO:0003214|GO:0090244|GO:0035413|GO:…	154702884	chr4	154702825	-	hs|4q31.3	NM_003013	secreted frizzled-related protein 2	SFRP2	chr4:154702884-154702825	NM_003013	Hs.481022
A_33_P3366540	15.4999	3.95419	up	FALSE	Homo sapiens chondroitin sulfate N-acetylgalactosaminyltransferase 1 (CSGALNACT1), transcript variant 1, mRNA [NM_001130518]	55790	GO:0008037|GO:0051216|GO:0008283|GO:0044281|GO:0015014|GO:0009653|GO:0046872|GO:0005622|GO:0030206|GO:0030198|GO:0032580|GO:0030204|GO:0047238|GO:0030203|GO:0047237|GO:0050653|GO:0008955|GO:0050650|GO:0050651|GO:0005975|GO:0019276|GO:0015020|GO:0008376|GO:0007399|GO:0030166|GO:0001958|GO:0030173|GO:0000139|GO:0009405|GO:0046398|GO:0030210	19315997	chr8	19315938	-	hs|8p21.3	NM_001130518	chondroitin sulfate N-acetylgalactosaminyltransferase 1	CSGALNACT1	chr8:19315997-19315938	NM_001130518	Hs.613729
A_23_P115492	15.4729	3.95167	up	FALSE	Homo sapiens vasohibin 2 (VASH2), transcript variant 1, mRNA [NM_024749]	79805	GO:0005737|GO:0001938|GO:0045766	213163387	chr1	213163328	+	hs|1q32.3	NM_024749	vasohibin 2	VASH2	chr1:213163328-213163387	NM_024749	Hs.96885
A_23_P64161	15.3178	3.93714	up	FALSE	Homo sapiens angiopoietin-like 5 (ANGPTL5), mRNA [NM_178127]	253935	GO:0005576	101762163	chr11	101762104	-	hs|11q22.1	NM_178127	angiopoietin-like 5	ANGPTL5	chr11:101762163-101762104	NM_178127	Hs.318370
A_33_P3218975	15.1376	3.92007	up	FALSE	Homo sapiens ectonucleoside triphosphate diphosphohydrolase 1 (ENTPD1), transcript variant 1, mRNA [NM_001776]	953	GO:0005515|GO:0017111|GO:0017110|GO:0005886|GO:0006200|GO:0005605|GO:0030168|GO:0005524|GO:0007186|GO:0016020|GO:0005887|GO:0007596|GO:0009181|GO:0007155|GO:0070062	97629371	chr10	97629312	+	hs|10q24.1	NM_001776	ectonucleoside triphosphate diphosphohydrolase 1	ENTPD1	chr10:97629312-97629371	NM_001776	Hs.576612
A_19_P00319254	15.0574	3.9124	up	FALSE	Homo sapiens long intergenic non-protein coding RNA 1564 (LINC01564), long non-coding RNA [NR_125841]	101927171		53496169	chr6	53496110	+	hs|6p12.1		long intergenic non-protein coding RNA 1564	LINC01564	chr6:53496110-53496169	NR_125841
A_24_P589266	14.7548	3.88311	up	FALSE	Homo sapiens SH3 domain containing ring finger 3 (SH3RF3), mRNA [NM_001099289]	344558	GO:0005515|GO:0008270	110261168	chr2	110261109	+	hs|2q13	NM_001099289	SH3 domain containing ring finger 3	SH3RF3	chr2:110261109-110261168	NM_001099289	Hs.535157
A_24_P22079	14.6668	3.87448	up	FALSE	Homo sapiens forkhead box O1 (FOXO1), mRNA [NM_002015]	2308	GO:0005515|GO:0001659|GO:0006366|GO:0071732|GO:0045599|GO:0000981|GO:0035947|GO:0000989|GO:0007173|GO:0045444|GO:0031625|GO:2000177|GO:0032869|GO:0000122|GO:0008543|GO:0045087|GO:0005654|GO:2000377|GO:0045893|GO:0045892|GO:0038095|GO:0010508|GO:0008286|GO:0045732|GO:0001678|GO:0005634|GO:0032873|GO:0005829|GO:0005739|GO:0005737|GO:0045944|GO:0051721|GO:0090090|GO:0006473|GO:0009267|GO:0097150|GO:…	41130768	chr13	41130709	-	hs|13q14.11	NM_002015	forkhead box O1	FOXO1	chr13:41130768-41130709	NM_002015	Hs.370666
A_23_P252062	14.6617	3.87398	up	FALSE	Homo sapiens peroxisome proliferator-activated receptor gamma (PPARG), transcript variant 3, mRNA [NM_138711]	5468	GO:0005515|GO:0010467|GO:0043627|GO:0030308|GO:0006367|GO:0003700|GO:0044212|GO:0033189|GO:0009409|GO:0003707|GO:0007507|GO:0042953|GO:0042594|GO:0004879|GO:0019395|GO:0032869|GO:0010745|GO:0019903|GO:0030331|GO:0000122|GO:0001890|GO:0002674|GO:0045165|GO:0007186|GO:0032966|GO:0045087|GO:0045600|GO:0005654|GO:0008270|GO:0001012|GO:0015909|GO:0019899|GO:0045892|GO:0006629|GO:0033993|GO:0031100|GO:…	12458558	chr3	12458499	+	hs|3p25.2	NM_138711	peroxisome proliferator-activated receptor gamma	PPARG	chr3:12458499-12458558	NM_138711	Hs.162646
A_33_P3358745	14.627	3.87056	up	FALSE	Homo sapiens selenoprotein P, plasma, 1 (SEPP1), transcript variant 3, mRNA [NM_001093726]	6414	GO:0019953|GO:0008430|GO:0001887|GO:0007420|GO:0007626|GO:0005576|GO:0009791|GO:0040007|GO:0006979|GO:0005615|GO:0070062	42800881	chr5	42800822	-	hs|5p12	NM_001093726	selenoprotein P, plasma, 1	SEPP1	chr5:42800881-42800822	NM_001093726	Hs.275775
A_33_P3272291	14.5859	3.8665	up	FALSE	Homo sapiens aldo-keto reductase family 1, member C4 (AKR1C4), mRNA [NM_001818]	1109	GO:0044598|GO:0044597|GO:0001758|GO:0007603|GO:0006699|GO:0008209|GO:0009055|GO:0044281|GO:0015125|GO:0001523|GO:0005829|GO:0047743|GO:0004033|GO:0005737|GO:0016655|GO:0071395|GO:0047023|GO:0015721|GO:0008206|GO:0008202|GO:0070062|GO:0055114	5246455	chr10	5246396	+	hs|10p15.1	NM_001818	aldo-keto reductase family 1, member C4	AKR1C4	chr10:5246396-5246455	NM_001818	Hs.567245
A_23_P2920	14.5121	3.85919	up	FALSE	Homo sapiens serpin peptidase inhibitor, clade A (alpha-1 antiproteinase, antitrypsin), member 3 (SERPINA3), mRNA [NM_001085]	12	GO:0005515|GO:0004867|GO:0072562|GO:0005576|GO:0005634|GO:0006953|GO:0003677|GO:0005615|GO:0019216|GO:0005622|GO:0010951|GO:0006954|GO:0030277|GO:0070062	95088741	chr14	95088682	+	hs|14q32.13	NM_001085	serpin peptidase inhibitor, clade A (alpha-1 antiproteinase, antitrypsin), member 3	SERPINA3	chr14:95088682-95088741	NM_001085	Hs.534293
A_33_P3275381	14.4035	3.84835	up	FALSE	Homo sapiens microtubule-associated protein 9 (MAP9), mRNA [NM_001039580]	79884	GO:0000235|GO:0000910|GO:0007088|GO:0090307	156289798	chr4	156289739	-	hs|4q32.1	NM_001039580	microtubule-associated protein 9	MAP9	chr4:156289798-156289739	NM_001039580	Hs.61271
A_32_P52785	14.349	3.84288	up	FALSE	Homo sapiens dishevelled associated activator of morphogenesis 2 (DAAM2), transcript variant 2, mRNA [NM_015345]	23500	GO:0007368|GO:0030036|GO:0017048|GO:0003779|GO:0070062	39872361	chr6	39872302	+	hs|6p21.2	NM_015345	dishevelled associated activator of morphogenesis 2	DAAM2	chr6:39872302-39872361	NM_015345	Hs.357128
A_33_P3295200	14.2928	3.83722	up	FALSE	Homo sapiens hyaluronan synthase 1 (HAS1), transcript variant 1, mRNA [NM_001523]	3036	GO:0005886|GO:0005975|GO:0044281|GO:0006024|GO:0045226|GO:0085029|GO:0036120|GO:0010764|GO:0005887|GO:0009405|GO:0030213|GO:0030212|GO:0050501|GO:0007155|GO:0030203	52220281	chr19	52220222	-	hs|19q13.41	NM_001523	hyaluronan synthase 1	HAS1	chr19:52220281-52220222	NM_001523	Hs.57697
A_32_P160561	14.2071	3.82854	up	FALSE	Homo sapiens docking protein 6 (DOK6), mRNA [NM_152721]	220164	GO:0005515|GO:0005158	67406329	chr18	67406270	+	hs|18q22.2	NM_152721	docking protein 6	DOK6	chr18:67406270-67406329	NM_152721	Hs.278285
A_33_P3299066	14.1547	3.82321	up	FALSE	Homo sapiens nuclear receptor subfamily 4, group A, member 2 (NR4A2), mRNA [NM_006186]	4929	GO:0005515|GO:0008344|GO:0010467|GO:0021986|GO:0006367|GO:0003707|GO:0016265|GO:0005634|GO:0009791|GO:0042053|GO:0042416|GO:0043576|GO:0043524|GO:0005737|GO:0010035|GO:0045944|GO:0031668|GO:0043401|GO:0004879|GO:0001666|GO:0046982|GO:0042551|GO:0021952|GO:0051866|GO:0043085|GO:0001228|GO:0000979|GO:0006351|GO:0007165|GO:0001975|GO:0071542|GO:0005654|GO:0008270|GO:0017085|GO:0034599|GO:0001764|GO:…	157182315	chr2	157182256	-	hs|2q24.1	NM_006186	nuclear receptor subfamily 4, group A, member 2	NR4A2	chr2:157182315-157182256	NM_006186	Hs.563344
A_23_P70060	14.1267	3.82036	up	FALSE	Homo sapiens phosphatidic acid phosphatase type 2A (PPAP2A), transcript variant 2, mRNA [NM_176895]	8611	GO:0006629|GO:0006665|GO:0008354|GO:0008285|GO:0005886|GO:0030148|GO:0044281|GO:0008195|GO:0007205|GO:0019216|GO:0006470|GO:0016020|GO:0030518|GO:0046839|GO:0005887|GO:0030521|GO:0070062	54721742	chr5	54721155	-	hs|5q11.2	NM_176895	phosphatidic acid phosphatase type 2A	PPAP2A	chr5:54721742-54721155	NM_176895	Hs.696231
A_23_P207507	14.1129	3.81894	up	FALSE	Homo sapiens ATP-binding cassette, sub-family C (CFTR/MRP), member 3 (ABCC3), transcript variant 1, mRNA [NM_003786]	8714	GO:0016020|GO:0005886|GO:0005887|GO:0015721|GO:0006810|GO:0042626|GO:0008514|GO:0008206|GO:0044281|GO:0055085|GO:0005524	48768760	chr17	48768701	+	hs|17q21.33	NM_003786	ATP-binding cassette, sub-family C (CFTR/MRP), member 3	ABCC3	chr17:48768701-48768760	NM_003786	Hs.463421
A_23_P421054	14.0008	3.80744	up	FALSE	Homo sapiens chromosome 6 open reading frame 165 (C6orf165), mRNA [NM_001031743]	154313		88140867	chr6	88140808	+	hs|6q15	NM_001031743	chromosome 6 open reading frame 165	C6orf165	chr6:88140808-88140867	NM_001031743	Hs.82921
A_24_P398147	13.977	3.80498	up	FALSE	Homo sapiens nebulette (NEBL), transcript variant 1, mRNA [NM_006393]	10529	GO:0008092|GO:0005515|GO:0071691|GO:0030018|GO:0001725|GO:0051015|GO:0031005|GO:0008307|GO:0005523|GO:0070062|GO:0031674	21070597	chr10	21070538	-	hs|10p12.31	NM_006393	nebulette	NEBL	chr10:21070597-21070538	NM_006393	Hs.5025
A_33_P3295203	13.9682	3.80407	up	FALSE	Homo sapiens hyaluronan synthase 1 (HAS1), transcript variant 1, mRNA [NM_001523]	3036	GO:0005886|GO:0005975|GO:0044281|GO:0006024|GO:0045226|GO:0085029|GO:0036120|GO:0010764|GO:0005887|GO:0009405|GO:0030213|GO:0030212|GO:0050501|GO:0007155|GO:0030203	52216452	chr19	52216393	-	hs|19q13.41	NM_001523	hyaluronan synthase 1	HAS1	chr19:52216452-52216393	NM_001523	Hs.57697
A_23_P80048	13.8273	3.78945	up	FALSE	Homo sapiens fer-1-like family member 4, pseudogene (functional) (FER1L4), non-coding RNA [NR_119376]	80307	GO:0016021	34146579	chr20	34146520	-	hs|20q11.22	NR_119376	fer-1-like family member 4, pseudogene (functional)	FER1L4	chr20:34146579-34146520	NR_119376	Hs.72222
A_33_P3368879	13.814	3.78806	up	FALSE	Homo sapiens leiomodin 1 (smooth muscle) (LMOD1), mRNA [NM_012134]	25802	GO:0006936|GO:0016020|GO:0030239|GO:0005865|GO:0007015|GO:0003779|GO:0005523|GO:0051694|GO:0005829	201869757	chr1	201869698	-	hs|1q32.1	NM_012134	leiomodin 1 (smooth muscle)	LMOD1	chr1:201869757-201869698	NM_012134	Hs.519075
A_23_P19333	13.7516	3.78153	up	FALSE	Homo sapiens triggering receptor expressed on myeloid cells 1 (TREM1), transcript variant 1, mRNA [NM_018643]	54210	GO:0072672|GO:0070945|GO:0005886|GO:0030593|GO:0005576|GO:0050900|GO:0035556|GO:0050755|GO:0007596|GO:0006959|GO:0045087|GO:0097110|GO:0004872|GO:0016021|GO:0002374	41248727	chr6	41243938	-	hs|6p21.1	NM_018643	triggering receptor expressed on myeloid cells 1	TREM1	chr6:41248727-41243938	NM_018643	Hs.283022
A_23_P107247	13.6429	3.77008	up	FALSE	Homo sapiens calcium channel, voltage-dependent, T type, alpha 1G subunit (CACNA1G), transcript variant 1, mRNA [NM_018896]	8913	GO:0086010|GO:0005886|GO:0008332|GO:0007268|GO:0005891|GO:0010045|GO:0060371|GO:0070509|GO:0002027|GO:0007411|GO:0045956|GO:0097110|GO:0042391|GO:0070588|GO:0006810|GO:0034765	48704303	chr17	48704244	+	hs|17q21.33	NM_018896	calcium channel, voltage-dependent, T type, alpha 1G subunit	CACNA1G	chr17:48704244-48704303	NM_018896	Hs.591169
A_23_P324754	13.6356	3.7693	up	FALSE	Homo sapiens cell migration inducing protein, hyaluronan binding (CEMIP), transcript variant 3, mRNA [NM_018689]	57214	GO:0005515|GO:0010800|GO:0030335|GO:0046923|GO:0032050|GO:0005886|GO:0005783|GO:0007605|GO:0090314|GO:0005576|GO:0005634|GO:0030665|GO:0005737|GO:0005905|GO:0005540|GO:1900020|GO:0004415|GO:0030214|GO:0051281	81243693	chr15	81243634	+	hs|15q25.1	NM_018689	cell migration inducing protein, hyaluronan binding	CEMIP	chr15:81243634-81243693	NM_018689	Hs.459088
A_33_P3408913	13.6015	3.76569	up	FALSE	Homo sapiens serum amyloid A2 (SAA2), transcript variant 2, mRNA [NM_001127380]	6289	GO:0034364|GO:0006953|GO:0070062	18260707	chr11	18260648	-	hs|11p15.1	NM_001127380	serum amyloid A2	SAA2	chr11:18260707-18260648	NM_001127380	Hs.731376
A_23_P92042	13.5657	3.7619	up	FALSE	Homo sapiens inositol 1,4,5-trisphosphate receptor, type 1 (ITPR1), transcript variant 2, mRNA [NM_002222]	3708	GO:0005515|GO:0031088|GO:0005783|GO:0005637|GO:0044281|GO:0007202|GO:0009791|GO:0007173|GO:0050882|GO:0006816|GO:0031094|GO:0031095|GO:0005955|GO:0048010|GO:0001666|GO:0048011|GO:0051209|GO:0005220|GO:0048016|GO:0032469|GO:0005730|GO:0015085|GO:0014069|GO:0030168|GO:0007165|GO:0006112|GO:0016529|GO:0050796|GO:0016020|GO:0070059|GO:0007596|GO:0008543|GO:0019855|GO:0045087|GO:0070588|GO:0005789|GO:…	4888741	chr3	4888682	+	hs|3p26.1	NM_002222	inositol 1,4,5-trisphosphate receptor, type 1	ITPR1	chr3:4888682-4888741	NM_002222	Hs.567295
A_23_P429449	13.5055	3.75547	up	FALSE	Homo sapiens naked cuticle homolog 1 (Drosophila) (NKD1), mRNA [NM_033119]	85407	GO:0001754|GO:0005515|GO:0045732|GO:0005886|GO:0005509|GO:2000096|GO:0000159|GO:0090249|GO:0030165|GO:0007525|GO:0005737|GO:0016055|GO:0090090	50667944	chr16	50667885	+	hs|16q12.1	NM_033119	naked cuticle homolog 1 (Drosophila)	NKD1	chr16:50667885-50667944	NM_033119	Hs.187578
A_23_P127584	13.4921	3.75404	up	FALSE	Homo sapiens nicotinamide N-methyltransferase (NNMT), mRNA [NM_006169]	4837	GO:0008112|GO:0006805|GO:0042493|GO:0031100|GO:0010243|GO:0044281|GO:0032259|GO:0005829	114183131	chr11	114183072	+	hs|11q23.2	NM_006169	nicotinamide N-methyltransferase	NNMT	chr11:114183072-114183131	NM_006169	Hs.503911
A_24_P772488	13.4099	3.74523	up	FALSE	Homo sapiens plexin A4 (PLXNA4), transcript variant 1, mRNA [NM_020911]	91584	GO:0021960|GO:0005886|GO:0021644|GO:0048485|GO:0002116|GO:0005622|GO:0021784|GO:0021793|GO:0050923|GO:0021615|GO:0048841|GO:0017154|GO:0007411|GO:0021637|GO:0071526|GO:0016021|GO:0021612	131808746	chr7	131808687	-	hs|7q32.3	NM_020911	plexin A4	PLXNA4	chr7:131808746-131808687	NM_020911	Hs.511454
A_23_P121926	13.3895	3.74303	up	FALSE	Homo sapiens selenoprotein P, plasma, 1 (SEPP1), transcript variant 1, mRNA [NM_005410]	6414	GO:0019953|GO:0008430|GO:0001887|GO:0007420|GO:0007626|GO:0005576|GO:0009791|GO:0040007|GO:0006979|GO:0005615|GO:0070062	42799939	chr5	42799904	-	hs|5p12	NM_005410	selenoprotein P, plasma, 1	SEPP1	chr5:42799939-42799904	NM_005410	Hs.275775
A_24_P237778	13.2012	3.72259	up	FALSE	Homo sapiens mannosidase, alpha, class 1C, member 1 (MAN1C1), transcript variant 1, mRNA [NM_020379]	57134	GO:0030173|GO:0000139|GO:0005509|GO:0004571|GO:0006487|GO:0044267|GO:0070062|GO:0043687|GO:0018279	26098263	chr1	26098204	+	hs|1p36.11	NM_020379	mannosidase, alpha, class 1C, member 1	MAN1C1	chr1:26098204-26098263	NM_020379	Hs.197043
A_33_P3412468	13.0639	3.70752	up	FALSE	Homo sapiens solute carrier family 25, member 27 (SLC25A27), transcript variant 1, mRNA [NM_004277]	9481	GO:0008284|GO:0043066|GO:0048839|GO:0005743|GO:0045177|GO:0006091|GO:0035356|GO:0005739|GO:0010917|GO:0051562|GO:0046324|GO:0070997|GO:0006810|GO:0043025|GO:0016021	46645862	chr6	46645803	+	hs|6p12.3	NM_004277	solute carrier family 25, member 27	SLC25A27	chr6:46645803-46645862	NM_004277	Hs.40510
A_23_P13548	13.0239	3.70309	up	FALSE	chordin-like 2 [Source:HGNC Symbol;Acc:HGNC:24168] [ENST00000376332]	25884	GO:0030514|GO:0005737|GO:0001503|GO:0051216|GO:0005615|GO:0030154	74407549	chr11	74407490	-	hs|11q13.4	AF332891	chordin-like 2	CHRDL2	chr11:74407549-74407490		Hs.432379
A_33_P3360072	12.8111	3.67932	up	FALSE	Homo sapiens RAN binding protein 3-like (RANBP3L), transcript variant 1, mRNA [NM_001161429]	202151	GO:0046907	36249181	chr5	36249122	-	hs|5p13.2	NM_001161429	RAN binding protein 3-like	RANBP3L	chr5:36249181-36249122	NM_001161429	Hs.729817
A_23_P435407	12.6527	3.66137	up	FALSE	Homo sapiens glypican 4 (GPC4), mRNA [NM_001448]	2239	GO:0005886|GO:0007603|GO:0005796|GO:0005975|GO:0008283|GO:0005578|GO:0006027|GO:0043395|GO:0005634|GO:0044281|GO:0031225|GO:0009653|GO:0001523|GO:0005615|GO:0006024|GO:0005887|GO:0009405|GO:0030204|GO:0030203|GO:0009897|GO:0070062|GO:0043202	132435488	chrX	132435429	-	hs|Xq26.2	NM_001448	glypican 4	GPC4	chrX:132435488-132435429	NM_001448	Hs.58367
A_23_P12554	12.5702	3.65194	up	FALSE	Homo sapiens polycystic kidney disease 2-like 1 (PKD2L1), transcript variant 1, mRNA [NM_016112]	9033	GO:0008092|GO:0005515|GO:0060170|GO:0005886|GO:0005783|GO:0005272|GO:0008324|GO:0071468|GO:0007224|GO:0042802|GO:0043231|GO:0070207|GO:0050982|GO:0035725|GO:0005227|GO:0071805|GO:0006812|GO:0001581|GO:0005262|GO:0005261|GO:0009986|GO:0005509|GO:0031513|GO:0034704|GO:0050915|GO:0043235|GO:0051371|GO:0016020|GO:0051393|GO:0070588|GO:0016021|GO:0033040|GO:0015269	102048026	chr10	102047967	-	hs|10q24.31	NM_016112	polycystic kidney disease 2-like 1	PKD2L1	chr10:102048026-102047967	NM_016112	Hs.159241
A_24_P304423	12.5601	3.65078	up	FALSE	Homo sapiens insulin-like growth factor 1 (somatomedin C) (IGF1), transcript variant 4, mRNA [NM_000618]	3479	GO:0010468|GO:0005515|GO:0033160|GO:0009408|GO:0005159|GO:0005158|GO:0046579|GO:0030879|GO:0005615|GO:0030104|GO:0046326|GO:0045445|GO:0045821|GO:0014834|GO:0045740|GO:0030168|GO:0045840|GO:0014068|GO:0014904|GO:0030166|GO:0001501|GO:0007517|GO:0005178|GO:0005179|GO:0043388|GO:0010001|GO:0045893|GO:0044267|GO:0008083|GO:0035630|GO:0008284|GO:0008285|GO:0005886|GO:0032878|GO:0006928|GO:0021940|GO:…	102874149	chr12	102869571	-	hs|12q23.2	NM_000618	insulin-like growth factor 1 (somatomedin C)	IGF1	chr12:102874149-102869571	NM_000618	Hs.160562
A_33_P3243887	12.5474	3.64932	up	FALSE	Homo sapiens interleukin 11 (IL11), transcript variant 1, mRNA [NM_000641]	3589	GO:0008284|GO:0005142|GO:0007267|GO:0050731|GO:0005576|GO:0005125|GO:0005615|GO:0046888|GO:0005737|GO:0033138|GO:0045944|GO:0030219|GO:0030183|GO:0045444|GO:2000352|GO:0043410|GO:0008083	55875847	chr19	55875788	-	hs|19q13.42	NM_000641	interleukin 11	IL11	chr19:55875847-55875788	NM_000641	Hs.467304
A_33_P3358183	12.4708	3.64049	up	FALSE	Homo sapiens prostaglandin F receptor (FP) (PTGFR), transcript variant 1, mRNA [NM_000959]	5737	GO:0043066|GO:0008284|GO:0005737|GO:0035584|GO:0007567|GO:0007186|GO:0005886|GO:0005887|GO:0071799|GO:0032496|GO:0005576|GO:0004958	78959225	chr1	78959166	+	hs|1p31.1	NM_000959	prostaglandin F receptor (FP)	PTGFR	chr1:78959166-78959225	NM_000959	Hs.654365
A_33_P3349661	12.4564	3.63882	up	FALSE	Homo sapiens protocadherin 9 (PCDH9), transcript variant 1, mRNA [NM_203487]	5101	GO:0005886|GO:0005509|GO:0044291|GO:0030900|GO:0016021|GO:0007156|GO:0030426	66878850	chr13	66878791	-	hs|13q21.32	NM_203487	protocadherin 9	PCDH9	chr13:66878850-66878791	NM_203487	Hs.654709
A_23_P333683	12.4357	3.63641	up	FALSE	Homo sapiens immunoglobulin superfamily, member 10 (IGSF10), transcript variant 1, mRNA [NM_178822]	285313	GO:0001503|GO:0007275|GO:0005576|GO:0030154	151154932	chr3	151154873	-	hs|3q25.1	NM_178822	immunoglobulin superfamily, member 10	IGSF10	chr3:151154932-151154873	NM_178822	Hs.58561
A_24_P200023	12.3072	3.62143	up	FALSE	Homo sapiens interleukin 1 receptor, type I (IL1R1), transcript variant 1, mRNA [NM_000877]	3554	GO:0005515|GO:0005886|GO:0009986|GO:0050727|GO:0005576|GO:0002020|GO:0005161|GO:0004909|GO:0006955|GO:0016020|GO:0005887|GO:0004908|GO:0004871|GO:0070555|GO:0070498|GO:0007166|GO:0004888	102795453	chr2	102795394	+	hs|2q12.1	NM_000877	interleukin 1 receptor, type I	IL1R1	chr2:102795394-102795453	NM_000877	Hs.701982
A_23_P148879	12.2963	3.62015	up	FALSE	Homo sapiens ATPase, Na+/K+ transporting, alpha 2 polypeptide (ATP1A2), mRNA [NM_000702]	477	GO:0008344|GO:0005886|GO:0051087|GO:0006883|GO:0045202|GO:0006942|GO:0006940|GO:0060048|GO:0046872|GO:0019229|GO:0040011|GO:0005737|GO:0002087|GO:0034220|GO:0043197|GO:0045988|GO:0006814|GO:0045822|GO:0006813|GO:0086004|GO:0005391|GO:0030007|GO:0051481|GO:0010107|GO:0010881|GO:0030315|GO:0086064|GO:0005890|GO:0055085|GO:0031982|GO:0005524|GO:0002026|GO:0071383|GO:0005901|GO:0008542|GO:0001504|GO:…	160113334	chr1	160113275	+	hs|1q23.2	NM_000702	ATPase, Na+/K+ transporting, alpha 2 polypeptide	ATP1A2	chr1:160113275-160113334	NM_000702	Hs.34114
A_23_P116898	12.2172	3.61084	up	FALSE	Homo sapiens alpha-2-macroglobulin (A2M), mRNA [NM_000014]	2	GO:0005515|GO:0007264|GO:0004867|GO:0072562|GO:0002020|GO:0019959|GO:0005829|GO:0019966|GO:0019838|GO:0022617|GO:0030198|GO:0031093|GO:0070062|GO:0001869|GO:0051056|GO:0043120|GO:0005102|GO:0030168|GO:0005576|GO:0010951|GO:0048863|GO:0007596|GO:0007597|GO:0002576|GO:0019899|GO:0048306	9221418	chr12	9221359	-	hs|12p13.31	NM_000014	alpha-2-macroglobulin	A2M	chr12:9221418-9221359	NM_000014	Hs.212838
A_23_P34537	12.178	3.6062	up	FALSE	Homo sapiens epoxide hydrolase 1, microsomal (xenobiotic) (EPHX1), transcript variant 1, mRNA [NM_000120]	2052	GO:0014070|GO:0033961|GO:0019439|GO:0005789|GO:0009636|GO:0016021|GO:0004301	226032942	chr1	226032883	+	hs|1q42.12	NM_000120	epoxide hydrolase 1, microsomal (xenobiotic)	EPHX1	chr1:226032883-226032942	NM_000120	Hs.89649
A_23_P128574	12.1451	3.6023	up	FALSE	Homo sapiens ecto-NOX disulfide-thiol exchanger 1 (ENOX1), transcript variant 1, mRNA [NM_017993]	55068	GO:0005886|GO:0000166|GO:0016491|GO:0048511|GO:0003676|GO:0005615|GO:0055114	43787918	chr13	43787859	-	hs|13q14.11	NM_017993	ecto-NOX disulfide-thiol exchanger 1	ENOX1	chr13:43787918-43787859	NM_017993	Hs.128258
A_33_P3314176	12.0286	3.5884	up	FALSE	Homo sapiens family with sequence similarity 46, member C (FAM46C), mRNA [NM_017709]	54855		118170942	chr1	118170883	+	hs|1p12	NM_017709	family with sequence similarity 46, member C	FAM46C	chr1:118170883-118170942	NM_017709	Hs.356216
A_19_P00800206	12.0166	3.58696	up	FALSE	Homo sapiens uncharacterized LOC400958 (LOC400958), long non-coding RNA [NR_036586]	400958		65129780	chr2	65129721	-	hs|2p14		uncharacterized LOC400958	LOC400958	chr2:65129780-65129721	NR_036586	Hs.591565
A_23_P207003	12.0056	3.58564	up	FALSE	Homo sapiens septin 4 (SEPT4), transcript variant 1, mRNA [NM_004574]	5414	GO:0005515|GO:0043065|GO:0097227|GO:0003924|GO:0006915|GO:2001244|GO:0042981|GO:0005634|GO:0005525|GO:0030382|GO:0005739|GO:0007049|GO:0005198|GO:0007420|GO:0008152|GO:0031398|GO:0005856|GO:0048240|GO:0051301	56599121	chr17	56598973	-	hs|17q22	NM_004574	septin 4	2017-09-04	chr17:56599121-56598973	NM_004574	Hs.287518
A_23_P106194	11.8374	3.56528	up	FALSE	Homo sapiens FBJ murine osteosarcoma viral oncogene homolog (FOS), mRNA [NM_005252]	2353	GO:0005515|GO:0003700|GO:0044212|GO:0006366|GO:0009409|GO:0051591|GO:0051403|GO:0002756|GO:0003690|GO:0002755|GO:0031668|GO:0032496|GO:0009416|GO:0007179|GO:0001661|GO:0051412|GO:0007565|GO:0038124|GO:0038123|GO:0034134|GO:0007568|GO:0009636|GO:0030431|GO:0002224|GO:0000979|GO:0009629|GO:0045087|GO:0032570|GO:0005654|GO:0034166|GO:0035666|GO:0045893|GO:0034162|GO:0038095|GO:0008134|GO:0043005|GO:…	75748273	chr14	75748214	+	hs|14q24.3	NM_005252	FBJ murine osteosarcoma viral oncogene homolog	FOS	chr14:75748214-75748273	NM_005252	Hs.25647
A_23_P103601	11.5967	3.53565	up	FALSE	Homo sapiens mannosidase, alpha, class 1C, member 1 (MAN1C1), transcript variant 1, mRNA [NM_020379]	57134	GO:0030173|GO:0000139|GO:0005509|GO:0004571|GO:0006487|GO:0044267|GO:0070062|GO:0043687|GO:0018279	26110894	chr1	26110835	+	hs|1p36.11	NM_020379	mannosidase, alpha, class 1C, member 1	MAN1C1	chr1:26110835-26110894	NM_020379	Hs.197043
A_23_P98571	11.571	3.53244	up	FALSE	Homo sapiens protein phosphatase 1, regulatory subunit 32 (PPP1R32), transcript variant 1, mRNA [NM_145017]	220004	GO:0005515|GO:0019902	61257299	chr11	61254699	+	hs|11q12.2	NM_145017	protein phosphatase 1, regulatory subunit 32	PPP1R32	chr11:61254699-61257299	NM_145017	Hs.729003
A_23_P139123	11.5342	3.52785	up	FALSE	Homo sapiens serpin peptidase inhibitor, clade G (C1 inhibitor), member 1 (SERPING1), transcript variant 1, mRNA [NM_000062]	710	GO:0005515|GO:0001869|GO:0004867|GO:0008015|GO:0007568|GO:0030168|GO:0072562|GO:0005576|GO:0005615|GO:0010951|GO:0007596|GO:0045087|GO:0007597|GO:0002576|GO:0006958|GO:0031093|GO:0042730|GO:0070062	57373950	chr11	57373891	+	hs|11q12.1	NM_000062	serpin peptidase inhibitor, clade G (C1 inhibitor), member 1	SERPING1	chr11:57373891-57373950	NM_000062	Hs.384598
A_23_P2705	11.4606	3.51861	up	FALSE	Homo sapiens lysophosphatidic acid receptor 6 (LPAR6), transcript variant 1, mRNA [NM_005767]	10161	GO:0007186|GO:0005886|GO:0004930|GO:0016021	48985730	chr13	48985671	-	hs|13q14.2	NM_005767	lysophosphatidic acid receptor 6	LPAR6	chr13:48985730-48985671	NM_005767	Hs.123464
A_33_P3220837	11.444	3.51652	up	FALSE	Homo sapiens v-maf avian musculoaponeurotic fibrosarcoma oncogene homolog B (MAFB), mRNA [NM_005461]	9935	GO:0005515|GO:0005667|GO:0033077|GO:0042472|GO:0003700|GO:0007379|GO:0007585|GO:0048538|GO:0005634|GO:0006351|GO:0043565|GO:0007423|GO:0021572|GO:0021571|GO:0045647|GO:0045944|GO:0035284|GO:0008134	39315666	chr20	39315607	-	hs|20q12	NM_005461	v-maf avian musculoaponeurotic fibrosarcoma oncogene homolog B	MAFB	chr20:39315666-39315607	NM_005461	Hs.169487
A_33_P3375934	11.4296	3.5147	up	FALSE	Homo sapiens nicotinamide phosphoribosyltransferase (NAMPT), mRNA [NM_005746]	10135	GO:0005515|GO:0008286|GO:0014070|GO:0008284|GO:0047280|GO:0007267|GO:0019674|GO:0006767|GO:0005634|GO:0006769|GO:0044281|GO:0005615|GO:0042803|GO:0005829|GO:0008144|GO:0045944|GO:0009435|GO:0070062|GO:0007565|GO:0005125|GO:0048661|GO:0032922|GO:0007165|GO:0006766|GO:0004514|GO:0007623|GO:0051770|GO:0060612	105888852	chr7	105888793	-	hs|7q22.3	NM_005746	nicotinamide phosphoribosyltransferase	NAMPT	chr7:105888852-105888793	NM_005746	Hs.489615
A_23_P40847	11.3879	3.50943	up	FALSE	Homo sapiens carbohydrate (N-acetylglucosamine-6-O) sulfotransferase 2 (CHST2), mRNA [NM_004267]	9435	GO:0005802|GO:0006790|GO:0005975|GO:0031228|GO:0006044|GO:0007275|GO:0044281|GO:0042339|GO:0006954|GO:0000139|GO:0018146|GO:0008146|GO:0009405|GO:0001517|GO:0016021|GO:0030203	142841642	chr3	142841583	+	hs|3q24	NM_004267	carbohydrate (N-acetylglucosamine-6-O) sulfotransferase 2	CHST2	chr3:142841583-142841642	NM_004267	Hs.8786
A_33_P3293381	11.3868	3.5093	up	FALSE	Ras association (RalGDS/AF-6) domain family member 4 [Source:HGNC Symbol;Acc:HGNC:20793] [ENST00000428466]	83937	GO:0005515|GO:0007165|GO:0007049	45478469	chr10	45478410	+	hs|10q11.21		Ras association (RalGDS/AF-6) domain family member 4	RASSF4	chr10:45478410-45478469
A_23_P78108	11.242	3.49082	up	FALSE	Homo sapiens aldolase C, fructose-bisphosphate (ALDOC), mRNA [NM_005165]	230	GO:0005515|GO:0008092|GO:0014070|GO:0030424|GO:0031100|GO:0006094|GO:0051290|GO:0044281|GO:0006096|GO:0005829|GO:0005739|GO:0004332|GO:0051289|GO:0030855|GO:0006006|GO:0005856|GO:0006000|GO:0070062|GO:0001666|GO:0005975|GO:0007568|GO:0006915|GO:0010243|GO:0030388|GO:0009405	26900482	chr17	26900423	-	hs|17q11.2	NM_005165	aldolase C, fructose-bisphosphate	ALDOC	chr17:26900482-26900423	NM_005165	Hs.155247
A_33_P3274562	11.1418	3.47791	up	FALSE	Homo sapiens solute carrier family 19 (thiamine transporter), member 3 (SLC19A3), mRNA [NM_025243]	80704	GO:0015403|GO:0005886|GO:0006766|GO:0006767|GO:0071934|GO:0044281|GO:0016021|GO:0042723	228550641	chr2	228550582	-	hs|2q36.3	NM_025243	solute carrier family 19 (thiamine transporter), member 3	SLC19A3	chr2:228550641-228550582	NM_025243	Hs.221597
A_23_P152791	11.1275	3.47605	up	FALSE	Homo sapiens solute carrier family 16, member 6 (SLC16A6), transcript variant 2, mRNA [NM_004694]	9120	GO:0015718|GO:0034220|GO:0016020|GO:0005887|GO:0008028|GO:0016021|GO:0015293	66264963	chr17	66264904	-	hs|17q24.2	NM_004694	solute carrier family 16, member 6	SLC16A6	chr17:66264963-66264904	NM_004694	Hs.42645
A_24_P141214	11.063	3.46767	up	FALSE	Homo sapiens stomatin (STOM), transcript variant 2, mRNA [NM_198194]	2040	GO:0042470|GO:0005737|GO:0016020|GO:0005887|GO:0072562|GO:0051260|GO:0045121|GO:0005856|GO:0031982|GO:0005615|GO:0042803|GO:0070062	124101935	chr9	124101876	-	hs|9q33.2	NM_198194	stomatin	STOM	chr9:124101935-124101876	NM_198194	Hs.253903
A_23_P31273	10.9767	3.45637	up	FALSE	Homo sapiens amphiphysin (AMPH), transcript variant 1, mRNA [NM_001635]	273	GO:0005515|GO:0031256|GO:0030054|GO:0005543|GO:0007268|GO:0030672|GO:0048488|GO:0007612|GO:0015629|GO:0008021|GO:0006897	38423860	chr7	38423801	-	hs|7p14.1	NM_001635	amphiphysin	AMPH	chr7:38423860-38423801	NM_001635	Hs.592182
A_23_P111583	10.958	3.45391	up	FALSE	Homo sapiens CD36 molecule (thrombospondin receptor) (CD36), transcript variant 2, mRNA [NM_001001547]	948	GO:0032755|GO:0002474|GO:0035634|GO:0050830|GO:0019915|GO:0050731|GO:0030301|GO:0042992|GO:0005615|GO:0060100|GO:0005041|GO:0015911|GO:0042953|GO:0002755|GO:0044130|GO:0043123|GO:0044255|GO:0005794|GO:0038124|GO:0009986|GO:0032760|GO:0038123|GO:0010744|GO:0034134|GO:0030169|GO:0043277|GO:0030168|GO:0000122|GO:0002224|GO:0006898|GO:0055096|GO:0005887|GO:0045087|GO:0045121|GO:0009897|GO:0001954|GO:…	80303343	chr7	80302711	+	hs|7q21.11	NM_001001547	CD36 molecule (thrombospondin receptor)	CD36	chr7:80302711-80303343	NM_001001547	Hs.120949
A_33_P3213362	10.8941	3.44547	up	FALSE	Homo sapiens cancer susceptibility candidate 2 (non-protein coding) (CASC2), transcript variant 1, long non-coding RNA [NR_026939]	255082		119969623	chr10	119969564	+	hs|10q26.11	NR_026939	cancer susceptibility candidate 2 (non-protein coding)	CASC2	chr10:119969564-119969623	NR_026939	Hs.89387
A_23_P145054	10.886	3.4444	up	FALSE	Homo sapiens family with sequence similarity 162, member B (FAM162B), mRNA [NM_001085480]	221303	GO:0016021	117073445	chr6	117073386	-	hs|6q22.1	NM_001085480	family with sequence similarity 162, member B	FAM162B	chr6:117073445-117073386	NM_001085480	Hs.126712
A_33_P3351249	10.8183	3.4354	up	FALSE	Homo sapiens chemokine (C-X-C motif) ligand 16 (CXCL16), transcript variant 2, mRNA [NM_001100812]	58191	GO:0008009|GO:0030335|GO:0005886|GO:0030307|GO:0005576|GO:0005615|GO:0006898|GO:0010818|GO:0005041|GO:0071222|GO:0006935|GO:0016020|GO:0034612|GO:0034341|GO:0016021|GO:0034097|GO:0005044	4637866	chr17	4637807	-	hs|17p13.2	NM_001100812	chemokine (C-X-C motif) ligand 16	CXCL16	chr17:4637866-4637807	NM_001100812	Hs.745037
A_23_P144476	10.7437	3.42542	up	FALSE	Homo sapiens sprouty homolog 1, antagonist of FGF signaling (Drosophila) (SPRY1), transcript variant 2, mRNA [NM_199327]	10252	GO:0001656|GO:0005515|GO:0001657|GO:0008285|GO:0005886|GO:0000132|GO:0042059|GO:0001759|GO:0051387|GO:0005829|GO:0046580|GO:0007173|GO:0043407|GO:0040037|GO:0070373|GO:0060449|GO:0034261	124324553	chr4	124324494	+	hs|4q28.1	NM_199327	sprouty homolog 1, antagonist of FGF signaling (Drosophila)	SPRY1	chr4:124324494-124324553	NM_199327	Hs.744854
A_23_P109895	10.6849	3.4175	up	FALSE	Homo sapiens solute carrier family 26 (anion exchanger), member 6 (SLC26A6), transcript variant 4, mRNA [NM_001040454]	65010	GO:0005515|GO:0015562|GO:0019531|GO:0019532|GO:0015660|GO:0031526|GO:0005254|GO:0015797|GO:0015659|GO:0070633|GO:0030165|GO:0038166|GO:0015499|GO:0071346|GO:0005887|GO:0008272|GO:0051454|GO:0015701|GO:0008271|GO:0051453|GO:0048240|GO:2001150|GO:0006820|GO:0030321|GO:0006821|GO:0005886|GO:0005783|GO:0097225|GO:0042045|GO:0016323|GO:0016324|GO:0015301|GO:0015108|GO:0015106|GO:0071332|GO:0030659|GO:…	48663765	chr3	48663706	-	hs|3p21.31	NM_001040454	solute carrier family 26 (anion exchanger), member 6	SLC26A6	chr3:48663765-48663706	NM_001040454	Hs.631925
A_33_P3399363	10.6691	3.41537	up	FALSE	Homo sapiens G protein-coupled receptor 155 (GPR155), transcript variant 1, mRNA [NM_001033045]	151556	GO:0035556|GO:0003674|GO:0050890|GO:0016021|GO:0055085|GO:0070062	175299107	chr2	175299048	-	hs|2q31.1	NM_001033045	G protein-coupled receptor 155	GPR155	chr2:175299107-175299048	NM_001033045	Hs.516604
A_23_P212508	10.5274	3.39607	up	FALSE	Homo sapiens transferrin (TF), mRNA [NM_001063]	7018	GO:0005515|GO:0048471|GO:0072562|GO:0030139|GO:0005615|GO:0006879|GO:0033572|GO:0016324|GO:0009925|GO:0001895|GO:0031625|GO:0070062|GO:0009986|GO:0005770|GO:0045178|GO:0030168|GO:0005576|GO:0055085|GO:0031982|GO:0008199|GO:0005905|GO:0007596|GO:0002576|GO:0016023|GO:0055037|GO:0005769|GO:0010008|GO:0034774	133496049	chr3	133495990	+	hs|3q22.1	NM_001063	transferrin	TF	chr3:133495990-133496049	NM_001063	Hs.518267
A_33_P3240767	10.4838	3.39009	up	FALSE	Homo sapiens cell death-inducing DFFA-like effector c (CIDEC), transcript variant 3, mRNA [NM_022094]	63924	GO:0005811|GO:0003674|GO:0006355|GO:0005783|GO:0097194|GO:0006915|GO:0042981|GO:0005634|GO:0034389|GO:0006351|GO:0005829	9908458	chr3	9908399	-	hs|3p25.3	NM_022094	cell death-inducing DFFA-like effector c	CIDEC	chr3:9908458-9908399	NM_022094	Hs.567562
A_33_P3289865	10.4586	3.38662	up	FALSE	Homo sapiens phospholipase C-like 1 (PLCL1), mRNA [NM_006226]	5334	GO:0006629|GO:0005886|GO:0007214|GO:0050811|GO:0035556|GO:0004629|GO:0070679|GO:0005737|GO:0004435|GO:0032228|GO:0033135|GO:0004871|GO:1900122	199012902	chr2	199012843	+	hs|2q33.1	NM_006226	phospholipase C-like 1	PLCL1	chr2:199012843-199012902	NM_006226	Hs.153322
A_23_P53137	10.4332	3.38311	up	FALSE	Homo sapiens hemoglobin, gamma A (HBG1), mRNA [NM_000559]	3047	GO:0019825|GO:0005833|GO:0005506|GO:0007596|GO:0005344|GO:0020037|GO:0015671|GO:0005829	5269593	chr11	5269534	-	hs|11p15.4	NM_000559	hemoglobin, gamma A	HBG1	chr11:5269593-5269534	NM_000559	Hs.702189
A_23_P356677	10.3677	3.37403	up	FALSE	Homo sapiens phosphodiesterase 10A (PDE10A), transcript variant 1, mRNA [NM_001130690]	10846	GO:0004114|GO:0004118|GO:0047555|GO:0010738|GO:0046069|GO:0046872|GO:0005829|GO:0007165|GO:0030552|GO:0030553|GO:0007596|GO:0043949|GO:0006198	165745021	chr6	165744962	-	hs|6q27	NM_001130690	phosphodiesterase 10A	PDE10A	chr6:165745021-165744962	NM_001130690	Hs.348762
A_33_P3329149	10.3588	3.37278	up	FALSE	Homo sapiens cyclin-dependent kinase 13 (CDK13), transcript variant 2, mRNA [NM_031267]	8621	GO:0070816|GO:0030097|GO:0005515|GO:0007088|GO:0008284|GO:0019908|GO:0005794|GO:0030332|GO:0007275|GO:0005524|GO:0005615|GO:0008353|GO:0005737|GO:0004672|GO:0016607|GO:0000380|GO:0016032|GO:0005654|GO:0004693	39991002	chr7	39990943	+	hs|7p14.1	NM_031267	cyclin-dependent kinase 13	CDK13	chr7:39990943-39991002	NM_031267	Hs.233552
A_24_P341674	10.3016	3.3648	up	FALSE	Homo sapiens deiodinase, iodothyronine, type II (DIO2), transcript variant 1, mRNA [NM_013989]	1734	GO:0005886|GO:0004800|GO:0044281|GO:0034641|GO:0042403|GO:0008430|GO:0016020|GO:0001514|GO:0042446|GO:0006590|GO:0016021|GO:0031625|GO:0055114	80669608	chr14	80669549	-	hs|14q31.1	NM_013989	deiodinase, iodothyronine, type II	DIO2	chr14:80669608-80669549	NM_013989	Hs.202354
A_33_P3383029	10.2638	3.35949	up	FALSE	Homo sapiens MAX interactor 1, dimerization protein (MXI1), transcript variant 2, mRNA [NM_130439]	4601	GO:0005737|GO:0008285|GO:0003714|GO:0046983|GO:0005730|GO:0042994|GO:0005634|GO:0000122|GO:0003677|GO:0006351	112044806	chr10	112044747	+	hs|10q25.2	NM_130439	MAX interactor 1, dimerization protein	MXI1	chr10:112044747-112044806	NM_130439	Hs.728542
A_33_P3212555	10.242	3.35642	up	FALSE	Homo sapiens protein S (alpha) (PROS1), mRNA [NM_000313]	5627	GO:0030449|GO:0004866|GO:0005886|GO:0005796|GO:0005509|GO:0030168|GO:0072562|GO:0005576|GO:0050900|GO:0005615|GO:0010951|GO:0017187|GO:0000139|GO:0007596|GO:0045087|GO:0002576|GO:0005789|GO:0006508|GO:0031093|GO:0044267|GO:0042730|GO:0070062|GO:0043687	90251481	chr3	90251422	-	hs|3p11.1	NM_000313	protein S (alpha)	PROS1	chr3:090251481-090251422	NM_000313	Hs.64016
A_23_P367420	10.2095	3.35184	up	FALSE	Homo sapiens ADAM metallopeptidase domain 21 (ADAM21), mRNA [NM_003813]	8747	GO:0007338|GO:0030424|GO:0005886|GO:0043025|GO:0006508|GO:0008270|GO:0016021|GO:0007339|GO:0004222|GO:0008237|GO:0032504	70926322	chr14	70926263	+	hs|14q24.2	NM_003813	ADAM metallopeptidase domain 21	ADAM21	chr14:70926263-70926322	NM_003813	Hs.178748
A_23_P140373	10.199	3.35036	up	FALSE	Homo sapiens feline leukemia virus subgroup C cellular receptor family, member 2 (FLVCR2), transcript variant 1, mRNA [NM_017791]	55640	GO:0015886|GO:0015232|GO:0005886|GO:0016021|GO:0055085|GO:0020037	76113815	chr14	76113756	+	hs|14q24.3	NM_017791	feline leukemia virus subgroup C cellular receptor family, member 2	FLVCR2	chr14:76113756-76113815	NM_017791	Hs.509966
A_23_P94338	10.1495	3.34333	up	FALSE	Homo sapiens ectonucleotide pyrophosphatase/phosphodiesterase 2 (ENPP2), transcript variant 1, mRNA [NM_006209]	5168	GO:0005886|GO:0090305|GO:0004551|GO:0006928|GO:0006796|GO:0005615|GO:0006955|GO:0004528|GO:0006935|GO:0004622|GO:0047391|GO:0005044|GO:0030334|GO:0005509|GO:0045765|GO:0003676|GO:0006898|GO:0007186|GO:0016787|GO:0005887|GO:0008270|GO:0030247|GO:0034638|GO:0009395|GO:0008134	120581567	chr8	120581508	-	hs|8q24.12	NM_006209	ectonucleotide pyrophosphatase/phosphodiesterase 2	ENPP2	chr8:120581567-120581508	NM_006209	Hs.190977
A_24_P197537	10.1466	3.34292	up	FALSE	Homo sapiens phosphodiesterase 8B (PDE8B), transcript variant 1, mRNA [NM_003719]	8622	GO:0009187|GO:0004115|GO:0004114|GO:0005575|GO:0046872|GO:0005829|GO:0000160|GO:0008542|GO:0050885|GO:0090032|GO:0001662|GO:0004871|GO:0035106|GO:0046676|GO:0006198	76722852	chr5	76722793	+	hs|5q13.3	NM_003719	phosphodiesterase 8B	PDE8B	chr5:76722793-76722852	NM_003719	Hs.584830
A_33_P3389113	10.0886	3.33465	up	FALSE	Homo sapiens TRAF3IP2 antisense RNA 1 (TRAF3IP2-AS1), transcript variant 1, long non-coding RNA [NR_034108]	643749		111919840	chr6	111919781	+	hs|6q21	NR_034108	TRAF3IP2 antisense RNA 1	TRAF3IP2-AS1	chr6:111919781-111919840	NR_034108	Hs.486228
A_24_P382187	10.0781	3.33316	up	FALSE	Homo sapiens insulin-like growth factor binding protein 4 (IGFBP4), mRNA [NM_001552]	3487	GO:0008283|GO:0031994|GO:0031995|GO:0005576|GO:0006259|GO:0001558|GO:0005615|GO:0010906|GO:0007165|GO:0001501|GO:0044342|GO:0006954|GO:0043568|GO:0043567|GO:0043410|GO:0044267	38613367	chr17	38613308	+	hs|17q21.2	NM_001552	insulin-like growth factor binding protein 4	IGFBP4	chr17:38613308-38613367	NM_001552	Hs.462998
A_33_P3220137	10.0407	3.32779	up	FALSE	Homo sapiens lipoma HMGIC fusion partner-like 1 (LHFPL1), mRNA [NM_178175]	340596	GO:0016021	111873938	chrX	111873879	-	hs|Xq23	NM_178175	lipoma HMGIC fusion partner-like 1	LHFPL1	chrX:111873938-111873879	NM_178175	Hs.297420
A_23_P69738	9.96704	3.31717	up	FALSE	Homo sapiens RAS-like, family 11, member B (RASL11B), mRNA [NM_023940]	65997	GO:0006184|GO:0016020|GO:0007264|GO:0005525	53732902	chr4	53732842	+	hs|4q12	NM_023940	RAS-like, family 11, member B	RASL11B	chr4:53732842-53732902	NM_023940	Hs.8035
A_33_P3420367	9.96517	3.31689	up	FALSE	mitochondrial elongation factor 2 [Source:HGNC Symbol;Acc:HGNC:17920] [ENST00000395703]	125170	GO:0032464|GO:0005739|GO:0005515|GO:0008053|GO:0090314|GO:0005741|GO:0016021|GO:0007005|GO:0090141|GO:0005777	18166827	chr17	18166768	+	hs|17p11.2		mitochondrial elongation factor 2	MIEF2	chr17:18166768-18166827
A_24_P352952	9.95799	3.31585	up	FALSE	Homo sapiens family with sequence similarity 20, member A (FAM20A), transcript variant 1, mRNA [NM_017565]	54757	GO:0005794|GO:0070166|GO:0005623|GO:0070062|GO:0055074	66537099	chr17	66537040	-	hs|17q24.2	NM_017565	family with sequence similarity 20, member A	FAM20A	chr17:66537099-66537040	NM_017565	Hs.268874
A_23_P371682	9.95687	3.31569	up	FALSE	Homo sapiens glypican 6 (GPC6), mRNA [NM_005708]	10082	GO:0005886|GO:0007603|GO:0005796|GO:0005975|GO:0005578|GO:0006027|GO:0043395|GO:0005634|GO:0044281|GO:0031225|GO:0001523|GO:0005615|GO:0006024|GO:0016477|GO:0005887|GO:0009405|GO:0030204|GO:0030203|GO:0043202	95050854	chr13	95050795	+	hs|13q32.1	NM_005708	glypican 6	GPC6	chr13:95050795-95050854	NM_005708	Hs.444329
A_23_P71530	9.93062	3.31188	up	FALSE	Homo sapiens tumor necrosis factor receptor superfamily, member 11b (TNFRSF11B), mRNA [NM_002546]	4982	GO:0046685|GO:0043627|GO:0007584|GO:0042493|GO:0005578|GO:0006915|GO:0005576|GO:0005125|GO:0005615|GO:0045779|GO:0007165|GO:0001501|GO:0030198|GO:0032026|GO:0004872|GO:0042489	119936779	chr8	119936720	-	hs|8q24.12	NM_002546	tumor necrosis factor receptor superfamily, member 11b	TNFRSF11B	chr8:119936779-119936720	NM_002546	Hs.81791
A_23_P149121	9.92582	3.31119	up	FALSE	Homo sapiens DIRAS family, GTP-binding RAS-like 3 (DIRAS3), mRNA [NM_004675]	9077	GO:0006184|GO:0005515|GO:0005886|GO:0007264|GO:0006349|GO:0003924|GO:0000079|GO:0005525	68512182	chr1	68512123	-	hs|1p31.3	NM_004675	DIRAS family, GTP-binding RAS-like 3	DIRAS3	chr1:68512182-68512123	NM_004675	Hs.194695
A_23_P150053	9.88589	3.30537	up	FALSE	Homo sapiens actin, alpha 2, smooth muscle, aorta (ACTA2), transcript variant 2, mRNA [NM_001613]	59	GO:0019901|GO:0009615|GO:0015629|GO:0005524|GO:0005615|GO:0005829|GO:0014829|GO:0030485|GO:0043234|GO:0005737|GO:0006936|GO:0008217|GO:0072144|GO:0070062	90697958	chr10	90697899	-	hs|10q23.31	NM_001613	actin, alpha 2, smooth muscle, aorta	ACTA2	chr10:90697958-90697899	NM_001613	Hs.500483
A_33_P3479449	9.88245	3.30487	up	FALSE	Homo sapiens cDNA FLJ31315 fis, clone LIVER1000303. [AK055877]			102603309	chr2	102603250	+	hs|2q11.2		lnc-IL1R2-2:1	lnc-IL1R2-2	chr2:102603250-102603309		Hs.516245
A_23_P5342	9.87729	3.30411	up	FALSE	Homo sapiens low density lipoprotein receptor-related protein 1B (LRP1B), mRNA [NM_018557]	53353	GO:0043235|GO:0005041|GO:0005509|GO:0016021|GO:0015031|GO:0006898	140989434	chr2	140989375	-	hs|2q22.1	NM_018557	low density lipoprotein receptor-related protein 1B	LRP1B	chr2:140989434-140989375	NM_018557	Hs.656461
A_24_P122921	9.86363	3.30212	up	FALSE	Homo sapiens BCL2-like 11 (apoptosis facilitator) (BCL2L11), transcript variant 1, mRNA [NM_138621]	10018	GO:0008017|GO:0005515|GO:0034976|GO:0030879|GO:0048538|GO:0007283|GO:0048536|GO:0097141|GO:0097140|GO:0043525|GO:1900740|GO:0043029|GO:0002262|GO:0048066|GO:0032464|GO:0070242|GO:2001244|GO:0060139|GO:0001701|GO:0045787|GO:0043280|GO:0048070|GO:0007420|GO:0019898|GO:0001783|GO:0001782|GO:0005741|GO:0005829|GO:0043583|GO:2000271|GO:0090200|GO:0042475|GO:0046620|GO:0048011|GO:0043065|GO:0008630|GO:…	111925951	chr2	111925892	+	hs|2q13	NM_138621	BCL2-like 11 (apoptosis facilitator)	BCL2L11	chr2:111925892-111925951	NM_138621	Hs.469658
A_19_P00809119	9.85923	3.30147	up	FALSE	Homo sapiens cancer susceptibility candidate 15 (non-protein coding) (CASC15), long non-coding RNA [NR_015410]	401237		22111058	chr6	22110999	+	hs|6p22.3	NR_015410	cancer susceptibility candidate 15 (non-protein coding)	CASC15	chr6:22110999-22111058	NR_015410	Hs.712707
A_24_P13024	9.85837	3.30135	up	FALSE	Homo sapiens solute carrier family 16, member 12 (SLC16A12), mRNA [NM_213606]	387700	GO:0035879|GO:0005887|GO:0015129|GO:0005308|GO:0015293	91190274	chr10	91190215	-	hs|10q23.31	NM_213606	solute carrier family 16, member 12	SLC16A12	chr10:91190274-91190215	NM_213606	Hs.530338
A_24_P932736	9.85451	3.30078	up	FALSE	homeobox containing 1 [Source:HGNC Symbol;Acc:HGNC:26137] [ENST00000397358]	79618	GO:0005515|GO:0005737|GO:0005654|GO:0005634|GO:0045893|GO:0045892|GO:0003677|GO:0006351	28910521	chr8	28910462	+	hs|8p12	XM_005273639	homeobox containing 1	HMBOX1	chr8:28910462-28910521	XM_005273639
A_33_P3231297	9.85409	3.30072	up	FALSE	Homo sapiens cellular repressor of E1A-stimulated genes 1 (CREG1), mRNA [NM_003851]	8804	GO:0005667|GO:0006357|GO:0008283|GO:0010181|GO:0003714|GO:0016491|GO:0007275|GO:0040008|GO:0070062|GO:0055114|GO:0008134	167510382	chr1	167510323	-	hs|1q24.2	NM_003851	cellular repressor of E1A-stimulated genes 1	CREG1	chr1:167510382-167510323	NM_003851	Hs.5710
A_23_P331700	9.83683	3.29819	up	FALSE	Homo sapiens serine/arginine repetitive matrix 3 (SRRM3), transcript variant 1, mRNA [NM_001291831]	222183		75916275	chr7	75916216	+	hs|7q11.23	NM_001291831	serine/arginine repetitive matrix 3	SRRM3	chr7:75916216-75916275	NM_001291831	Hs.511025
A_23_P8281	9.8032	3.29325	up	FALSE	Homo sapiens interferon gamma receptor 1 (IFNGR1), mRNA [NM_000416]	3459	GO:0005515|GO:0004896|GO:0005886|GO:0005783|GO:0019221|GO:0014069|GO:0009615|GO:0031982|GO:0030425|GO:0060334|GO:0007165|GO:0019955|GO:0004906|GO:0005887|GO:0016021|GO:0060333	137518937	chr6	137518878	-	hs|6q23.3	NM_000416	interferon gamma receptor 1	IFNGR1	chr6:137518937-137518878	NM_000416	Hs.520414
A_24_P88696	9.77443	3.28901	up	FALSE	Homo sapiens secretogranin II (SCG2), mRNA [NM_003469]	7857	GO:2001237|GO:0009306|GO:0006928|GO:0001525|GO:0005125|GO:0005615|GO:0042056|GO:0050918|GO:0050930|GO:0035556|GO:0006954|GO:0001938|GO:0000165|GO:0001937|GO:0043542|GO:0048245|GO:2000352|GO:0030141	224462528	chr2	224462469	-	hs|2q36.1	NM_003469	secretogranin II	SCG2	chr2:224462528-224462469	NM_003469	Hs.516726
A_33_P3283001	9.74785	3.28508	up	FALSE	PREDICTED: Homo sapiens putative POM121-like protein 1-like (LOC728093), misc_RNA [XR_425912]	728093		99727870	chr5	99727811	+	hs|5q21.1	XR_425912	putative POM121-like protein 1-like	LOC728093	chr5:99727811-99727870	XR_425912	Hs.729946
A_23_P52761	9.73894	3.28376	up	FALSE	Homo sapiens matrix metallopeptidase 7 (matrilysin, uterine) (MMP7), mRNA [NM_002423]	4316	GO:0002780|GO:0050830|GO:0042493|GO:0005578|GO:0005576|GO:0005615|GO:0050829|GO:0022617|GO:0030198|GO:0042127|GO:0030574|GO:0006508|GO:0008270|GO:0004222|GO:0002779|GO:0070062	102394088	chr11	102394029	-	hs|11q22.2	NM_002423	matrix metallopeptidase 7 (matrilysin, uterine)	MMP7	chr11:102394088-102394029	NM_002423	Hs.2256
A_23_P216596	9.68635	3.27595	up	FALSE	Homo sapiens sushi, von Willebrand factor type A, EGF and pentraxin domain containing 1 (SVEP1), mRNA [NM_153366]	79987	GO:0005737|GO:0016020|GO:0005509|GO:0005576|GO:0007155	113137663	chr9	113132253	-	hs|9q31.3	NM_153366	sushi, von Willebrand factor type A, EGF and pentraxin domain containing 1	SVEP1	chr9:113137663-113132253	NM_153366	Hs.522334
A_19_P00805982	9.62052	3.26611	up	FALSE	PREDICTED: Homo sapiens uncharacterized LOC101928027 (LOC101928027), transcript variant X2, ncRNA [XR_424073]	101928027		4950612	chr10	4950553	+	hs|10p15.1	XR_424073	uncharacterized LOC101928027	LOC101928027	chr10:4950553-4950612	XR_424073	Hs.460260
A_23_P64617	9.60569	3.26389	up	FALSE	Homo sapiens frizzled class receptor 4 (FZD4), mRNA [NM_012193]	8322	GO:0005515|GO:0017147|GO:0030947|GO:0005886|GO:0071300|GO:0007605|GO:0010812|GO:0042701|GO:0061299|GO:0007223|GO:0042803|GO:0051091|GO:0005911|GO:0030182|GO:0034446|GO:0043507|GO:0016055|GO:0060070|GO:0031625|GO:0070062|GO:0042813|GO:0046982|GO:0009986|GO:0004930|GO:0031987|GO:0030165|GO:0035426|GO:0061304|GO:0019955|GO:0007186|GO:0005887|GO:0016021|GO:0045893|GO:0001570|GO:0030669|GO:0061301	86656859	chr11	86656800	-	hs|11q14.2	NM_012193	frizzled class receptor 4	FZD4	chr11:86656859-86656800	NM_012193	Hs.591968
A_23_P137016	9.58237	3.26038	up	FALSE	Homo sapiens spermidine/spermine N1-acetyltransferase 1 (SAT1), transcript variant 1, mRNA [NM_002970]	6303	GO:0005515|GO:0001525|GO:0032918|GO:0044281|GO:0005829|GO:0005622|GO:0034641|GO:0006596|GO:0019809|GO:0042127|GO:0006595|GO:0004145|GO:0009447	23804114	chrX	23804055	+	hs|Xp22.11	NM_002970	spermidine/spermine N1-acetyltransferase 1	SAT1	chrX:23804055-23804114	NM_002970	Hs.28491
A_23_P436284	9.51446	3.25012	up	FALSE	Homo sapiens solute carrier family 51, beta subunit (SLC51B), mRNA [NM_178859]	123264	GO:0043234|GO:0005215|GO:0070863|GO:0031647|GO:0046982|GO:0005886|GO:0015721|GO:0090314|GO:0060050|GO:0016021	65345468	chr15	65345409	+	hs|15q22.31	NM_178859	solute carrier family 51, beta subunit	SLC51B	chr15:65345409-65345468	NM_178859	Hs.534533
A_24_P237270	9.50152	3.24816	up	FALSE	Homo sapiens adenosine A2a receptor (ADORA2A), transcript variant 3, mRNA [NM_000675]	135	GO:0005515|GO:0006909|GO:0048011|GO:0005886|GO:0008015|GO:0007267|GO:0010579|GO:0006915|GO:0007417|GO:0042802|GO:0001609|GO:0007190|GO:0006968|GO:0006954|GO:0016020|GO:0001973|GO:0007596|GO:0005887|GO:0006171|GO:0007188|GO:0019899|GO:0007169|GO:0007600	24837544	chr22	24837485	+	hs|22q11.23	NM_000675	adenosine A2a receptor	ADORA2A	chr22:24837485-24837544	NM_000675	Hs.197029
A_23_P121282	9.49201	3.24671	up	FALSE	Homo sapiens transmembrane protein 89 (TMEM89), mRNA [NM_001008269]	440955	GO:0005634|GO:0016021	48658338	chr3	48658279	-	hs|3p21.31	NM_001008269	transmembrane protein 89	TMEM89	chr3:48658338-48658279	NM_001008269	Hs.631922
A_33_P3236868	9.47679	3.2444	up	FALSE	Homo sapiens metallothionein 1X (MT1X), mRNA [NM_005952]	4501	GO:0071294|GO:0048471|GO:0007263|GO:0006882|GO:0005634|GO:0046872|GO:0036018|GO:0010273|GO:0005737|GO:0010038|GO:0008270|GO:0071276|GO:0045926	56718021	chr16	56717962	+	hs|16q13	NM_005952	metallothionein 1X	MT1X	chr16:56717962-56718021	NM_005952	Hs.374950
A_33_P3371718	9.46163	3.24209	up	FALSE	Homo sapiens spermidine/spermine N1-acetyltransferase 1 (SAT1), transcript variant 1, mRNA [NM_002970]	6303	GO:0005515|GO:0001525|GO:0032918|GO:0044281|GO:0005829|GO:0005622|GO:0034641|GO:0006596|GO:0019809|GO:0042127|GO:0006595|GO:0004145|GO:0009447	23803922	chrX	23803863	+	hs|Xp22.11	NM_002970	spermidine/spermine N1-acetyltransferase 1	SAT1	chrX:23803863-23803922	NM_002970	Hs.28491
A_24_P396702	9.44703	3.23986	up	FALSE	Homo sapiens CD302 molecule (CD302), transcript variant 1, mRNA [NM_014880]	9936	GO:0006909|GO:0005902|GO:0016020|GO:0030246|GO:0030175|GO:0016021|GO:0005938	160625659	chr2	160625600	-	hs|2q24.2	NM_014880	CD302 molecule	CD302	chr2:160625659-160625600	NM_014880	Hs.130014
A_23_P94840	9.44281	3.23922	up	FALSE	Homo sapiens dynein, light chain, roadblock-type 2 (DYNLRB2), mRNA [NM_130897]	83657	GO:0006996|GO:0008152|GO:0005874|GO:0006810|GO:0072372|GO:0005868|GO:0003777|GO:0070062|GO:0007018	80584476	chr16	80584417	+	hs|16q23.2	NM_130897	dynein, light chain, roadblock-type 2	DYNLRB2	chr16:80584417-80584476	NM_130897	Hs.98849
A_23_P339818	9.44205	3.2391	up	FALSE	Homo sapiens arrestin domain containing 4 (ARRDC4), mRNA [NM_183376]	91947	GO:0005886|GO:0051443|GO:0005768	98516954	chr15	98516895	+	hs|15q26.3	NM_183376	arrestin domain containing 4	ARRDC4	chr15:98516895-98516954	NM_183376	Hs.6093
A_33_P3350374	9.39385	3.23172	up	FALSE	Homo sapiens family with sequence similarity 213, member A (FAM213A), transcript variant 4, mRNA [NM_001243780]	84293	GO:0005739|GO:0005737|GO:0016209|GO:0045670|GO:0070062|GO:0055114	82180288	chr10	82180229	+	hs|10q23.1	NM_001243780	family with sequence similarity 213, member A	FAM213A	chr10:82180229-82180288	NM_001243780	Hs.500333
A_19_P00322681	9.37323	3.22855	up	FALSE	Homo sapiens uncharacterized LOC101929268 (LOC101929268), long non-coding RNA [NR_105002]	101929268		49611056	chr8	49610997	+	hs|8q11.21	NR_105002	uncharacterized LOC101929268	LOC101929268	chr8:49610997-49611056	NR_105002	Hs.683934
A_24_P334300	9.36828	3.22778	up	FALSE	Homo sapiens fibroblast growth factor 12 (FGF12), transcript variant 2, mRNA [NM_004113]	2257	GO:0008344|GO:0007254|GO:0007267|GO:0007268|GO:0005104|GO:0005634|GO:2000649|GO:2001258|GO:0005615|GO:0044325|GO:0007399|GO:0050905|GO:0007507|GO:0007165|GO:0010765|GO:0008543|GO:0086002|GO:0003254|GO:0008083|GO:0008201|GO:0017080	191860574	chr3	191860515	-	hs|3q28	NM_004113	fibroblast growth factor 12	FGF12	chr3:191860574-191860515	NM_004113	Hs.390250
A_23_P5983	9.35789	3.22618	up	FALSE	Homo sapiens phospholipid transfer protein (PLTP), transcript variant 1, mRNA [NM_006227]	5360	GO:0006629|GO:0006869|GO:0005576|GO:0030317|GO:0010189|GO:0005615|GO:0008289	44527701	chr20	44527642	-	hs|20q13.12	NM_006227	phospholipid transfer protein	PLTP	chr20:44527701-44527642	NM_006227	Hs.439312
A_23_P136573	9.28078	3.21425	up	FALSE	Homo sapiens ST3 beta-galactoside alpha-2,3-sialyltransferase 5 (ST3GAL5), transcript variant 1, mRNA [NM_003896]	8869	GO:0008373|GO:0047291|GO:0005975|GO:0006688|GO:0030173|GO:0000139|GO:0004513|GO:0005887|GO:0001574|GO:0016021|GO:0006488|GO:0044267|GO:0018279|GO:0043687	86067218	chr2	86067159	-	hs|2p11.2	NM_003896	ST3 beta-galactoside alpha-2,3-sialyltransferase 5	ST3GAL5	chr2:86067218-86067159	NM_003896	Hs.415117
A_23_P32253	9.25157	3.2097	up	FALSE	Homo sapiens nuclear factor, interleukin 3 regulated (NFIL3), transcript variant 3, mRNA [NM_005384]	4783	GO:0000977|GO:0003700|GO:0006366|GO:0003714|GO:0005634|GO:0000122|GO:0000979|GO:0003677|GO:0010628|GO:0001078|GO:0006955|GO:0007623|GO:0071353	94171459	chr9	94171400	-	hs|9q22.31	NM_005384	nuclear factor, interleukin 3 regulated	NFIL3	chr9:94171459-94171400	NM_005384	Hs.79334
A_33_P3325497	9.2047	3.20237	up	FALSE	Homo sapiens fin bud initiation factor homolog (zebrafish) (FIBIN), mRNA [NM_203371]	387758	GO:0005794|GO:0005783|GO:0005576	27018558	chr11	27018499	+	hs|11p14.2	NM_203371	fin bud initiation factor homolog (zebrafish)	FIBIN	chr11:27018499-27018558	NM_203371	Hs.712718
A_32_P108254	9.20466	3.20236	up	FALSE	Homo sapiens family with sequence similarity 20, member A (FAM20A), transcript variant 1, mRNA [NM_017565]	54757	GO:0005794|GO:0070166|GO:0005623|GO:0070062|GO:0055074	66533427	chr17	66533368	-	hs|17q24.2	NM_017565	family with sequence similarity 20, member A	FAM20A	chr17:66533427-66533368	NM_017565	Hs.268874
A_23_P160336	9.19448	3.20077	up	FALSE	Homo sapiens left-right determination factor 1 (LEFTY1), mRNA [NM_020997]	10637	GO:0007368|GO:0010862|GO:0042981|GO:0000122|GO:0060395|GO:0005125|GO:0005160|GO:0005615|GO:0003007|GO:0043408|GO:0016049|GO:0007179|GO:0048468|GO:0008083	226074167	chr1	226074108	-	hs|1q42.12	NM_020997	left-right determination factor 1	LEFTY1	chr1:226074167-226074108	NM_020997	Hs.656214
A_23_P27107	9.17304	3.1974	up	FALSE	Homo sapiens transmembrane 4 L six family member 5 (TM4SF5), mRNA [NM_003963]	9032	GO:0005887	4686307	chr17	4686248	+	hs|17p13.2	NM_003963	transmembrane 4 L six family member 5	TM4SF5	chr17:4686248-4686307	NM_003963	Hs.184194
A_19_P00802433	9.1458	3.19311	up	FALSE	Homo sapiens long intergenic non-protein coding RNA 1564 (LINC01564), long non-coding RNA [NR_125841]	101927171		53495897	chr6	53495838	+	hs|6p12.1		long intergenic non-protein coding RNA 1564	LINC01564	chr6:53495838-53495897	NR_125841
A_32_P132317	9.13263	3.19103	up	FALSE	Homo sapiens G protein-coupled receptor 155 (GPR155), transcript variant 1, mRNA [NM_001033045]	151556	GO:0035556|GO:0003674|GO:0050890|GO:0016021|GO:0055085|GO:0070062	175297161	chr2	175297102	-	hs|2q31.1	NM_001033045	G protein-coupled receptor 155	GPR155	chr2:175297161-175297102	NM_001033045	Hs.516604
A_23_P65240	9.10061	3.18596	up	FALSE	Homo sapiens collagen, type IV, alpha 1 (COL4A1), transcript variant 1, mRNA [NM_001845]	1282	GO:0005515|GO:0001569|GO:0048407|GO:0048514|GO:0005587|GO:0005576|GO:0030023|GO:0006898|GO:0005604|GO:0061333|GO:0031012|GO:0061304|GO:0071230|GO:0022617|GO:0030198|GO:0007411|GO:0007420|GO:0007528|GO:0030855|GO:0030574|GO:0005788|GO:0071711|GO:0005201	110802406	chr13	110802347	-	hs|13q34	NM_001845	collagen, type IV, alpha 1	COL4A1	chr13:110802406-110802347	NM_001845	Hs.17441
A_24_P418408	9.09492	3.18506	up	FALSE	Homo sapiens family with sequence similarity 89, member A (FAM89A), mRNA [NM_198552]	375061		231155098	chr1	231155039	-	hs|1q42.2	NM_198552	family with sequence similarity 89, member A	FAM89A	chr1:231155098-231155039	NM_198552	Hs.38516
A_23_P428260	9.05005	3.17793	up	FALSE	Homo sapiens STEAP family member 2, metalloreductase (STEAP2), transcript variant 1, mRNA [NM_152999]	261729	GO:0052851|GO:0005215|GO:0005886|GO:0006893|GO:0008823|GO:0055072|GO:0046872|GO:0005829|GO:0006897|GO:0043231|GO:0045055|GO:0030173|GO:0015677|GO:0009725|GO:0030140|GO:0005769|GO:0010008|GO:0055114	89866596	chr7	89866537	+	hs|7q21.13	NM_152999	STEAP family member 2, metalloreductase	STEAP2	chr7:89866537-89866596	NM_152999	Hs.489051
A_24_P131589	9.03518	3.17555	up	FALSE	Homo sapiens CD86 molecule (CD86), transcript variant 2, mRNA [NM_006889]	942	GO:0005515|GO:0008284|GO:0005886|GO:0045404|GO:0031295|GO:0007267|GO:0001878|GO:0043231|GO:0042104|GO:0051607|GO:0006955|GO:0002309|GO:0007173|GO:0016032|GO:0004872|GO:0043011|GO:0034341|GO:0045630|GO:0070062|GO:0048011|GO:0043017|GO:0009986|GO:0048015|GO:0042493|GO:0007568|GO:0005102|GO:0002224|GO:0015026|GO:0045086|GO:0042113|GO:0071248|GO:0042110|GO:0071222|GO:0071345|GO:0008543|GO:0045087|GO:…	121839305	chr3	121839246	+	hs|3q13.33	NM_006889	CD86 molecule	CD86	chr3:121839246-121839305	NM_006889	Hs.171182
A_23_P99515	9.02206	3.17346	up	FALSE	Homo sapiens mesenteric estrogen-dependent adipogenesis (MEDAG), mRNA [NM_032849]	84935	GO:0005737|GO:0045600	31499358	chr13	31499299	+	hs|13q12.3	NM_032849	mesenteric estrogen-dependent adipogenesis	MEDAG	chr13:31499299-31499358	NM_032849	Hs.147880
A_24_P187774	8.9988	3.16973	up	FALSE	sushi, von Willebrand factor type A, EGF and pentraxin domain containing 1 [Source:HGNC Symbol;Acc:HGNC:15985] [ENST00000374461]	79987	GO:0005737|GO:0016020|GO:0005509|GO:0005576|GO:0007155	113238473	chr9	113238414	-	hs|9q31.3	BC030816	sushi, von Willebrand factor type A, EGF and pentraxin domain containing 1	SVEP1	chr9:113238473-113238414		Hs.522334
A_24_P97825	8.99368	3.16891	up	FALSE	Homo sapiens coiled-coil domain containing 69 (CCDC69), mRNA [NM_015621]	26112		150561538	chr5	150561479	-	hs|5q33.1	NM_015621	coiled-coil domain containing 69	CCDC69	chr5:150561538-150561479	NM_015621	Hs.655336
A_33_P3246448	8.95884	3.16331	up	FALSE	Homo sapiens potassium channel, voltage gated subfamily E regulatory beta subunit 4 (KCNE4), mRNA [NM_080671]	23704	GO:0016324|GO:0005249|GO:0034765|GO:0016021|GO:0071805	223920256	chr2	223920197	+	hs|2q36.1	NM_080671	potassium channel, voltage gated subfamily E regulatory beta subunit 4	KCNE4	chr2:223920197-223920256	NM_080671	Hs.348522
A_33_P3326634	8.91795	3.15671	up	FALSE	Homo sapiens glypican 3 (GPC3), transcript variant 1, mRNA [NM_001164617]	2719	GO:0005515|GO:0045732|GO:0001658|GO:0007603|GO:0005886|GO:0060422|GO:0030324|GO:0010466|GO:2000096|GO:0050680|GO:0045879|GO:0044281|GO:0030282|GO:0005615|GO:0009653|GO:0072180|GO:0045807|GO:0060976|GO:0045880|GO:0030513|GO:0072138|GO:0009948|GO:0046326|GO:0030204|GO:0090090|GO:0046658|GO:0030203|GO:0045926|GO:0070062|GO:0043202|GO:0010171|GO:0005975|GO:0005796|GO:0005578|GO:0030316|GO:0006027|GO:…	132730535	chrX	132730476	-	hs|Xq26.2	NM_001164617	glypican 3	GPC3	chrX:132730535-132730476	NM_001164617	Hs.644108
A_32_P152195	8.91346	3.15599	up	FALSE	Homo sapiens SH3 and cysteine rich domain 2 (STAC2), mRNA [NM_198993]	342667	GO:0035556|GO:0046872	37366870	chr17	37366811	-	hs|17q12	NM_198993	SH3 and cysteine rich domain 2	STAC2	chr17:37366870-37366811	NM_198993	Hs.145068
A_33_P3225760	8.8854	3.15144	up	FALSE	Homo sapiens protocadherin 18 (PCDH18), transcript variant 2, mRNA [NM_001300828]	54510	GO:0005886|GO:0007420|GO:0005509|GO:0016021|GO:0007156	138453085	chr4	138453026	-	hs|4q28.3	NM_001300828	protocadherin 18	PCDH18	chr4:138453085-138453026	NM_001300828	Hs.591691
A_23_P41804	8.86082	3.14744	up	FALSE	Homo sapiens naked cuticle homolog 2 (Drosophila) (NKD2), transcript variant 1, mRNA [NM_033120]	85409	GO:0005515|GO:0072661|GO:0005509|GO:0032436|GO:0031410|GO:0006887|GO:0016328|GO:0071944|GO:0016323|GO:0010954|GO:0019838|GO:0048210|GO:0016023|GO:0016055|GO:0090090|GO:0031625|GO:0090004	1038778	chr5	1038719	+	hs|5p15.33	NM_033120	naked cuticle homolog 2 (Drosophila)	NKD2	chr5:1038719-1038778	NM_033120	Hs.240951
A_32_P200308	8.84766	3.1453	up	FALSE	Homo sapiens long intergenic non-protein coding RNA 977 (LINC00977), long non-coding RNA [NR_033916]	728724		130228878	chr8	130228819	-	hs|8q24.21	NR_033916	long intergenic non-protein coding RNA 977	LINC00977	chr8:130228878-130228819	NR_033916	Hs.49902
A_33_P3273480	8.84628	3.14507	up	FALSE	Homo sapiens BR serine/threonine kinase 2 (BRSK2), transcript variant 1, mRNA [NM_001256627]	9024	GO:0048471|GO:0005813|GO:0000287|GO:0031532|GO:0019901|GO:0005783|GO:0050321|GO:0030010|GO:0007409|GO:0006887|GO:0005524|GO:0005737|GO:0007067|GO:0018105|GO:0070059|GO:0004674|GO:0030182|GO:0000086|GO:0006468|GO:0061178|GO:0051301	1482828	chr11	1482769	+	hs|11p15.5	NM_001256627	BR serine/threonine kinase 2	BRSK2	chr11:1482769-1482828	NM_001256627	Hs.170819
A_33_P3323842	8.84043	3.14412	up	FALSE	Homo sapiens BDNF antisense RNA (BDNF-AS), transcript variant BT2B, long non-coding RNA [NR_002832]	497258		27699285	chr11	27699226	+	hs|11p14.1	NR_002832	BDNF antisense RNA	BDNF-AS	chr11:27699226-27699285	NR_002832	Hs.675323
A_33_P3248638	8.83375	3.14303	up	FALSE	Homo sapiens chromosome 9 open reading frame 47 (C9orf47), transcript variant 1, mRNA [NM_001001938]	286223	GO:0005576	91606928	chr9	91606869	+	hs|9q22.1	NM_001001938	chromosome 9 open reading frame 47	C9orf47	chr9:91606869-91606928	NM_001001938	Hs.585118
A_23_P15174	8.79874	3.1373	up	FALSE	Homo sapiens metallothionein 1F (MT1F), transcript variant 1, mRNA [NM_005949]	4494	GO:0071294|GO:0048471|GO:0005737|GO:0008270|GO:0005634|GO:0071276|GO:0045926	56693136	chr16	56693077	+	hs|16q12.2	NM_005949	metallothionein 1F	MT1F	chr16:56693077-56693136	NM_005949	Hs.513626
A_33_P3322814	8.76082	3.13107	up	FALSE	Homo sapiens neurotrophic tyrosine kinase, receptor, type 3 (NTRK3), transcript variant 3, mRNA [NM_001007156]	4916	GO:0005515|GO:0008284|GO:0032856|GO:0070306|GO:0071300|GO:0019056|GO:0045471|GO:2000251|GO:0048678|GO:0050927|GO:0002039|GO:0000187|GO:0005737|GO:0033138|GO:0046777|GO:0032148|GO:0090102|GO:0060548|GO:0051412|GO:0030335|GO:0042490|GO:0043121|GO:0048665|GO:0018108|GO:0005524|GO:0048712|GO:0010628|GO:0043235|GO:0005030|GO:0046875|GO:0005887|GO:0048691|GO:0007623|GO:0001933|GO:0004714|GO:0001764|GO:…	88520669	chr15	88520610	-	hs|15q25.3	NM_001007156	neurotrophic tyrosine kinase, receptor, type 3	NTRK3	chr15:88520669-88520610	NM_001007156	Hs.410969
A_24_P208436	8.66449	3.11511	up	FALSE	Homo sapiens phosphodiesterase 1A, calmodulin-dependent (PDE1A), transcript variant 2, mRNA [NM_001003683]	5136	GO:0005516|GO:0048011|GO:0048101|GO:0004115|GO:0004117|GO:0046069|GO:0005634|GO:0007202|GO:0048660|GO:0046872|GO:0005829|GO:0007165|GO:0007173|GO:0030553|GO:0007596|GO:0008543|GO:0034391|GO:0045087|GO:0043025|GO:0006198	183050773	chr2	183050714	-	hs|2q32.1	NM_001003683	phosphodiesterase 1A, calmodulin-dependent	PDE1A	chr2:183050773-183050714	NM_001003683	Hs.191046
A_23_P369237	8.66211	3.11472	up	FALSE	Homo sapiens adiponectin, C1Q and collagen domain containing (ADIPOQ), transcript variant 2, mRNA [NM_004797]	9370	GO:0005515|GO:0045599|GO:0033211|GO:0006091|GO:0010739|GO:0005615|GO:0010906|GO:0032757|GO:0042803|GO:0042802|GO:0046888|GO:0045923|GO:0009744|GO:0046326|GO:0034115|GO:0033691|GO:0033034|GO:0043123|GO:0043124|GO:0019395|GO:0030336|GO:0032869|GO:0006635|GO:0010745|GO:0009986|GO:0032720|GO:0045650|GO:0010804|GO:0005125|GO:0032270|GO:0005179|GO:0007623|GO:0045892|GO:0005581|GO:0005783|GO:0045471|GO:…	186575370	chr3	186575311	+	hs|3q27.3	NM_004797	adiponectin, C1Q and collagen domain containing	ADIPOQ	chr3:186575311-186575370	NM_004797	Hs.80485
A_23_P169039	8.61387	3.10666	up	FALSE	Homo sapiens snail family zinc finger 2 (SNAI2), mRNA [NM_003068]	6591	GO:0010839|GO:0033629|GO:0035921|GO:0060429|GO:0000790|GO:2000810|GO:0060693|GO:0006366|GO:0003705|GO:0007605|GO:0005634|GO:0001837|GO:2000811|GO:0035066|GO:0035414|GO:1900387|GO:0046872|GO:0005737|GO:0007219|GO:0014032|GO:0006933|GO:2001240|GO:0032642|GO:0060021|GO:0032331|GO:0090090|GO:0060070|GO:0030335|GO:0003198|GO:0003273|GO:2000647|GO:0000122|GO:0071479|GO:0044344|GO:0001649|GO:0043565|GO:…	49830769	chr8	49830710	-	hs|8q11.21	NM_003068	snail family zinc finger 2	SNAI2	chr8:49830769-49830710	NM_003068	Hs.360174
A_33_P3403723	8.57422	3.1	up	FALSE	chromosome 8 open reading frame 89 [Source:HGNC Symbol;Acc:HGNC:51258] [ENST00000624510]	100130301		74153697	chr8	74153638	-	hs|8q21.11	XM_005251126	chromosome 8 open reading frame 89	C8orf89	chr8:74153697-74153638	XM_005251126
A_24_P37264	8.51138	3.08939	up	FALSE	Homo sapiens ring finger protein 144A (RNF144A), mRNA [NM_014746]	9781	GO:0016567|GO:0005794|GO:0005886|GO:0016874|GO:0008270|GO:0016021|GO:0030659	7183363	chr2	7183304	+	hs|2p25.1	NM_014746	ring finger protein 144A	RNF144A	chr2:7183304-7183363	NM_014746	Hs.22146
A_23_P23947	8.48659	3.08519	up	FALSE	Homo sapiens mitogen-activated protein kinase kinase kinase 8 (MAP3K8), transcript variant 1, mRNA [NM_005204]	1326	GO:0023014|GO:0005515|GO:0000287|GO:0031295|GO:0006915|GO:0005524|GO:0005829|GO:0035556|GO:0000186|GO:0005737|GO:0007049|GO:0004702|GO:0000165|GO:0004674|GO:0045595|GO:0006468|GO:0004709	30750039	chr10	30749980	+	hs|10p11.23	NM_005204	mitogen-activated protein kinase kinase kinase 8	MAP3K8	chr10:30749980-30750039	NM_005204	Hs.432453
A_23_P73114	8.48243	3.08448	up	FALSE	Homo sapiens protein S (alpha) (PROS1), mRNA [NM_000313]	5627	GO:0030449|GO:0004866|GO:0005886|GO:0005796|GO:0005509|GO:0030168|GO:0072562|GO:0005576|GO:0050900|GO:0005615|GO:0010951|GO:0017187|GO:0000139|GO:0007596|GO:0045087|GO:0002576|GO:0005789|GO:0006508|GO:0031093|GO:0044267|GO:0042730|GO:0070062|GO:0043687	93592208	chr3	93592149	-	hs|3q11.1	NM_000313	protein S (alpha)	PROS1	chr3:93592208-93592149	NM_000313	Hs.64016
A_24_P787947	8.46759	3.08195	up	FALSE	Homo sapiens yippee-like 2 (Drosophila) (YPEL2), mRNA [NM_001005404]	388403	GO:0005730	57478766	chr17	57478707	+	hs|17q22	NM_001005404	yippee-like 2 (Drosophila)	YPEL2	chr17:57478707-57478766	NM_001005404	Hs.463613
A_24_P55496	8.46459	3.08144	up	FALSE	Homo sapiens odd-skipped related transciption factor 2 (OSR2), transcript variant 2, mRNA [NM_053001]	116039	GO:0001656|GO:0008284|GO:0033687|GO:0048793|GO:0005634|GO:0048704|GO:0009790|GO:0030154|GO:0046872|GO:0036023|GO:0002062|GO:0061029|GO:0045944|GO:0042476|GO:0060021|GO:0042474|GO:0050679|GO:0030501|GO:0072498|GO:0001823|GO:2000543|GO:0000122|GO:0010628|GO:0043565|GO:0060349|GO:0060272|GO:0035116|GO:0060322|GO:0035115|GO:0045893|GO:0042733	99961681	chr8	99961622	+	hs|8q22.2	NM_053001	odd-skipped related transciption factor 2	OSR2	chr8:99961622-99961681	NM_053001	Hs.253247
A_23_P161399	8.46331	3.08122	up	FALSE	Homo sapiens MAX interactor 1, dimerization protein (MXI1), transcript variant 2, mRNA [NM_130439]	4601	GO:0005737|GO:0008285|GO:0003714|GO:0046983|GO:0005730|GO:0042994|GO:0005634|GO:0000122|GO:0003677|GO:0006351	112046001	chr10	112045945	+	hs|10q25.2	NM_130439	MAX interactor 1, dimerization protein	MXI1	chr10:112045945-112046001	NM_130439	Hs.728542
A_24_P411749	8.3693	3.06511	up	FALSE	Homo sapiens G protein-coupled receptor 126 (GPR126), transcript variant a1, mRNA [NM_020455]	57211	GO:0007186|GO:0005886|GO:0004930|GO:0016021	142766962	chr6	142766903	+	hs|6q24.1	NM_020455	G protein-coupled receptor 126	GPR126	chr6:142766903-142766962	NM_020455	Hs.743302
A_24_P329795	8.34993	3.06176	up	FALSE	Homo sapiens chromosome 10 open reading frame 10 (C10orf10), mRNA [NM_007021]	11067	GO:0005739	45471769	chr10	45471710	-	hs|10q11.21	NM_007021	chromosome 10 open reading frame 10	C10orf10	chr10:45471769-45471710	NM_007021	Hs.93675
A_24_P246841	8.34612	3.06111	up	FALSE	Homo sapiens solute carrier family 25, member 27 (SLC25A27), transcript variant 1, mRNA [NM_004277]	9481	GO:0008284|GO:0043066|GO:0048839|GO:0005743|GO:0045177|GO:0006091|GO:0035356|GO:0005739|GO:0010917|GO:0051562|GO:0046324|GO:0070997|GO:0006810|GO:0043025|GO:0016021	46626733	chr6	46623747	+	hs|6p12.3	NM_004277	solute carrier family 25, member 27	SLC25A27	chr6:46623747-46626733	NM_004277	Hs.40510
A_23_P501722	8.29427	3.05211	up	FALSE	Homo sapiens tetraspanin 32 (TSPAN32), mRNA [NM_139022]	10077	GO:0070527|GO:0050688|GO:0005622|GO:0003674|GO:0008285|GO:0030886|GO:0009986|GO:0007229|GO:0007010|GO:0070442|GO:0007267|GO:0042832	2338693	chr11	2338634	+	hs|11p15.5	NM_139022	tetraspanin 32	TSPAN32	chr11:2338634-2338693	NM_139022	Hs.271954
A_23_P89589	8.26825	3.04758	up	FALSE	Homo sapiens period circadian clock 1 (PER1), mRNA [NM_002616]	5187	GO:0005634|GO:0051591|GO:0000989|GO:0005737|GO:0046329|GO:0009649|GO:0045944|GO:1900744|GO:0004871|GO:0019900|GO:0043153|GO:0031625|GO:0043124|GO:0070932|GO:0042634|GO:0070888|GO:0000122|GO:0000978|GO:2000323|GO:0006351|GO:0031490|GO:0032922|GO:0007165|GO:0010608|GO:0043966|GO:0043967|GO:1900015|GO:0002028|GO:0007623|GO:0042752|GO:0097167|GO:0045892|GO:0008134	8044326	chr17	8044267	-	hs|17p13.1	NM_002616	period circadian clock 1	PER1	chr17:8044326-8044267	NM_002616	Hs.445534
A_24_P41864	8.23635	3.042	up	FALSE	Homo sapiens Rho GTPase activating protein 6 (ARHGAP6), transcript variant 3, mRNA [NM_006125]	395	GO:0051056|GO:0017124|GO:0007264|GO:0005884|GO:0010518|GO:0009967|GO:0007202|GO:0007266|GO:0015629|GO:0043087|GO:0005100|GO:0051895|GO:0005829|GO:0051497|GO:0005737|GO:0016004|GO:0043274|GO:0032321|GO:0048041|GO:0005070|GO:0030041	11196255	chrX	11187781	-	hs|Xp22.2	NM_006125	Rho GTPase activating protein 6	ARHGAP6	chrX:11196255-11187781	NM_006125	Hs.435291
A_33_P3276615	8.22763	3.04048	up	FALSE	Homo sapiens apolipoprotein L, 4 (APOL4), transcript variant a, mRNA [NM_030643]	80832	GO:0006629|GO:0003674|GO:0006869|GO:0042157|GO:0005575|GO:0005615|GO:0008289	36587182	chr22	36587123	-	hs|22q12.3	NM_030643	apolipoprotein L, 4	APOL4	chr22:36587182-36587123	NM_030643	Hs.115099
A_33_P3388958	8.21705	3.03862	up	FALSE	Homo sapiens sorting nexin 32 (SNX32), mRNA [NM_152760]	254122	GO:0016050|GO:0035091|GO:0015031|GO:0019898|GO:0006897|GO:0005768	65621169	chr11	65621110	+	hs|11q13.1	NM_152760	sorting nexin 32	SNX32	chr11:65621110-65621169	NM_152760	Hs.591950
A_23_P420236	8.21038	3.03745	up	FALSE	Homo sapiens protocadherin 9 (PCDH9), transcript variant 1, mRNA [NM_203487]	5101	GO:0005886|GO:0005509|GO:0044291|GO:0030900|GO:0016021|GO:0007156|GO:0030426	66877445	chr13	66877386	-	hs|13q21.32	NM_203487	protocadherin 9	PCDH9	chr13:66877445-66877386	NM_203487	Hs.654709
A_24_P325520	8.19394	3.03456	up	FALSE	Homo sapiens sortilin 1 (SORT1), transcript variant 1, mRNA [NM_002959]	6272	GO:0005515|GO:0008625|GO:0010468|GO:0048471|GO:0005886|GO:0010465|GO:0030136|GO:0048227|GO:0005765|GO:0016050|GO:0030379|GO:0046323|GO:0007218|GO:0032580|GO:0032509|GO:0030140|GO:0032868|GO:0048011|GO:0031965|GO:0014902|GO:0005794|GO:0048406|GO:0009986|GO:0008333|GO:0007275|GO:0006895|GO:0006897|GO:0051005|GO:0005905|GO:0007186|GO:0001503|GO:0005789|GO:0016023|GO:0016021|GO:0019899|GO:0005769|GO:…	109852492	chr1	109852433	-	hs|1p13.3	NM_002959	sortilin 1	SORT1	chr1:109852492-109852433	NM_002959	Hs.485195
A_23_P17345	8.18816	3.03354	up	FALSE	Homo sapiens v-maf avian musculoaponeurotic fibrosarcoma oncogene homolog B (MAFB), mRNA [NM_005461]	9935	GO:0005515|GO:0005667|GO:0033077|GO:0042472|GO:0003700|GO:0007379|GO:0007585|GO:0048538|GO:0005634|GO:0006351|GO:0043565|GO:0007423|GO:0021572|GO:0021571|GO:0045647|GO:0045944|GO:0035284|GO:0008134	39314869	chr20	39314810	-	hs|20q12	NM_005461	v-maf avian musculoaponeurotic fibrosarcoma oncogene homolog B	MAFB	chr20:39314869-39314810	NM_005461	Hs.169487
A_24_P53976	8.17925	3.03197	up	FALSE	Homo sapiens glutamate-ammonia ligase (GLUL), transcript variant 1, mRNA [NM_002065]	2752	GO:0008283|GO:0007268|GO:0005634|GO:0044281|GO:0005829|GO:0042802|GO:0005739|GO:0034641|GO:0005737|GO:0004351|GO:0004356|GO:0043204|GO:0051260|GO:0032024|GO:0043679|GO:0070062|GO:0009267|GO:0050679|GO:0005791|GO:0000287|GO:0030145|GO:0006538|GO:0051968|GO:0008652|GO:0005524|GO:0009749|GO:0043234|GO:0045503|GO:0001504|GO:0016595|GO:0006542	182352796	chr1	182352737	-	hs|1q25.3	NM_002065	glutamate-ammonia ligase	GLUL	chr1:182352796-182352737	NM_002065	Hs.518525
A_23_P88069	8.17672	3.03152	up	FALSE	Homo sapiens lipoma HMGIC fusion partner (LHFP), mRNA [NM_005780]	10186	GO:0016021|GO:0003677	39917176	chr13	39917117	-	hs|13q13.3	NM_005780	lipoma HMGIC fusion partner	LHFP	chr13:39917176-39917117	NM_005780	Hs.507798
A_33_P3364864	8.15134	3.02704	up	FALSE	Homo sapiens nicotinamide phosphoribosyltransferase (NAMPT), mRNA [NM_005746]	10135	GO:0005515|GO:0008286|GO:0014070|GO:0008284|GO:0047280|GO:0007267|GO:0019674|GO:0006767|GO:0005634|GO:0006769|GO:0044281|GO:0005615|GO:0042803|GO:0005829|GO:0008144|GO:0045944|GO:0009435|GO:0070062|GO:0007565|GO:0005125|GO:0048661|GO:0032922|GO:0007165|GO:0006766|GO:0004514|GO:0007623|GO:0051770|GO:0060612	105913036	chr7	105912977	-	hs|7q22.3	NM_005746	nicotinamide phosphoribosyltransferase	NAMPT	chr7:105913036-105912977	NM_005746	Hs.489615
A_33_P3255290	8.12533	3.02243	up	FALSE	Homo sapiens janus kinase and microtubule interacting protein 2 (JAKMIP2), transcript variant 3, mRNA [NM_014790]	9832	GO:0008017|GO:0005794|GO:0019900	146997542	chr5	146997483	-	hs|5q32	NM_014790	janus kinase and microtubule interacting protein 2	JAKMIP2	chr5:146997542-146997483	NM_014790	Hs.744926
A_33_P3214988	8.12234	3.0219	up	FALSE	Homo sapiens EF-hand calcium binding domain 1 (EFCAB1), transcript variant 2, mRNA [NM_001142857]	79645	GO:0005509	49627533	chr8	49627474	-	hs|8q11.21	NM_001142857	EF-hand calcium binding domain 1	EFCAB1	chr8:49627533-49627474	NM_001142857	Hs.23245
A_23_P21485	8.11518	3.02062	up	FALSE	Homo sapiens phosphotyrosine interaction domain containing 1 (PID1), transcript variant 1, mRNA [NM_017933]	55022	GO:0070346|GO:2000045|GO:0071398|GO:0005737|GO:0045944|GO:0044320|GO:0071356|GO:0045444|GO:0071354|GO:2001170|GO:0090298|GO:2001171|GO:0046627|GO:0051881|GO:0010628|GO:2001274|GO:0006112|GO:0070584|GO:0071345|GO:0090005|GO:0001933|GO:0005654|GO:2000377|GO:0010635|GO:2000379	229889030	chr2	229888971	-	hs|2q36.3	NM_017933	phosphotyrosine interaction domain containing 1	PID1	chr2:229889030-229888971	NM_017933	Hs.745038
A_33_P3356356	8.11411	3.02043	up	FALSE	Homo sapiens SRP14 antisense RNA1 (head to head) (SRP14-AS1), transcript variant 1, long non-coding RNA [NR_040059]	100131089		40358278	chr15	40358219	+	hs|15q15.1	NR_040059	SRP14 antisense RNA1 (head to head)	SRP14-AS1	chr15:40358219-40358278	NR_040059	Hs.386000
A_23_P12343	8.07322	3.01314	up	FALSE	Homo sapiens glutathione S-transferase mu 3 (brain) (GSTM3), transcript variant 1, mRNA [NM_000849]	2947	GO:0043627|GO:0006805|GO:0070458|GO:0042178|GO:0006749|GO:0005634|GO:0044281|GO:0004364|GO:0042803|GO:0005829|GO:0042802|GO:0043295|GO:0005737|GO:0008065|GO:0018916|GO:0035686|GO:0019899|GO:0070062	110279673	chr1	110279614	-	hs|1p13.3	NM_000849	glutathione S-transferase mu 3 (brain)	GSTM3	chr1:110279673-110279614	NM_000849	Hs.2006
A_23_P167983	8.05188	3.00932	up	FALSE	histone cluster 1, H2ac [Source:HGNC Symbol;Acc:HGNC:4733] [ENST00000314088]	8334	GO:0008150|GO:0003674|GO:0046982|GO:0005634|GO:0000786|GO:0003677|GO:0070062	26138881	chr6	26138822	+	hs|6p22.2	BC050602	histone cluster 1, H2ac	HIST1H2AC	chr6:26138822-26138881		Hs.622290
A_33_P3315263	8.04976	3.00895	up	FALSE	Homo sapiens keratin 79, type II (KRT79), mRNA [NM_175834]	338785	GO:0005198|GO:0045095|GO:0019899|GO:0070062	53215380	chr12	53215321	-	hs|12q13.13	NM_175834	keratin 79, type II	KRT79	chr12:53215380-53215321	NM_175834	Hs.711471
A_33_P3290707	8.04356	3.00783	up	FALSE	Homo sapiens membrane metallo-endopeptidase (MME), transcript variant 2b, mRNA [NM_007289]	4311	GO:0005515|GO:0030424|GO:0005886|GO:0002003|GO:0045202|GO:0030425|GO:0005737|GO:0006508|GO:0070062|GO:0042277|GO:0044306|GO:0001822|GO:0071492|GO:0071493|GO:0046449|GO:0019233|GO:0050435|GO:0008021|GO:0005903|GO:0004175|GO:0071345|GO:0005887|GO:0008270|GO:0016021|GO:0090399|GO:0004222|GO:0005925|GO:0044267|GO:0006518|GO:0008238	154802115	chr3	154802056	+	hs|3q25.2	NM_007289	membrane metallo-endopeptidase	MME	chr3:154802056-154802115	NM_007289	Hs.307734
A_33_P3243405	8.01703	3.00307	up	FALSE	Homo sapiens G protein-coupled receptor 182 (GPR182), mRNA [NM_007264]	11318	GO:0007186|GO:0005886|GO:0004930|GO:0016021|GO:0007166|GO:0004888	57390378	chr12	57390319	+	hs|12q13.3	NM_007264	G protein-coupled receptor 182	GPR182	chr12:57390319-57390378	NM_007264	Hs.483909
A_23_P96383	7.97638	2.99573	up	FALSE	Homo sapiens sushi-repeat containing protein, X-linked (SRPX), transcript variant 1, mRNA [NM_006307]	8406	GO:0034976|GO:0005776|GO:0016020|GO:0009986|GO:0005783|GO:0060244|GO:0006914|GO:2001241|GO:0001845|GO:0007155	38008772	chrX	38008713	-	hs|Xp11.4	NM_006307	sushi-repeat containing protein, X-linked	SRPX	chrX:38008772-38008713	NM_006307	Hs.15154
A_23_P343398	7.94731	2.99047	up	FALSE	Homo sapiens chemokine (C-C motif) receptor 7 (CCR7), mRNA [NM_001838]	1236	GO:0002885|GO:0071731|GO:0046330|GO:0051491|GO:2000510|GO:2000147|GO:0031529|GO:0005622|GO:0032649|GO:0030838|GO:0034695|GO:0043552|GO:0045860|GO:0032496|GO:0031274|GO:0070374|GO:0043123|GO:2000525|GO:2000526|GO:0051209|GO:0070098|GO:0009986|GO:0004930|GO:0038121|GO:0032862|GO:2000522|GO:0045785|GO:0007186|GO:0071345|GO:0090023|GO:0016493|GO:0050706|GO:0035758|GO:0009897|GO:0001954|GO:0038117|GO:…	38710119	chr17	38710060	-	hs|17q21.2	NM_001838	chemokine (C-C motif) receptor 7	CCR7	chr17:38710119-38710060	NM_001838	Hs.370036
A_33_P3245289	7.94388	2.98984	up	FALSE	Homo sapiens protein tyrosine phosphatase, receptor type, G (PTPRG), mRNA [NM_002841]	5793	GO:0005515|GO:0007420|GO:0005887|GO:0005001|GO:0010977|GO:0007169|GO:0005615|GO:0035335|GO:0004725|GO:0070062|GO:0042802|GO:0010633	61548042	chr3	61547983	+	hs|3p14.2	NM_002841	protein tyrosine phosphatase, receptor type, G	PTPRG	chr3:61547983-61548042	NM_002841	Hs.595541
A_23_P93562	7.91775	2.98509	up	FALSE	Homo sapiens sestrin 1 (SESN1), transcript variant 1, mRNA [NM_014454]	27244	GO:0008285|GO:0007050|GO:0005634|GO:0051896|GO:0006974	109308536	chr6	109308477	-	hs|6q21	NM_014454	sestrin 1	SESN1	chr6:109308536-109308477	NM_014454	Hs.591336
A_23_P115785	7.91151	2.98395	up	FALSE	Homo sapiens fibronectin type III and ankyrin repeat domains 1 (FANK1), mRNA [NM_145235]	92565	GO:0005737|GO:0005654	127697956	chr10	127697791	+	hs|10q26.2	NM_145235	fibronectin type III and ankyrin repeat domains 1	FANK1	chr10:127697791-127697956	NM_145235	Hs.352591
A_33_P3382565	7.8838	2.97889	up	FALSE	Homo sapiens kinesin family member 26B (KIF26B), mRNA [NM_018012]	55083	GO:0008017|GO:0072092|GO:0005871|GO:0005737|GO:0022409|GO:0008152|GO:0005874|GO:0030010|GO:0003777|GO:0016887|GO:0005524|GO:0007018	245865901	chr1	245865842	+	hs|1q44	NM_018012	kinesin family member 26B	KIF26B	chr1:245865842-245865901	NM_018012	Hs.368096
A_23_P300033	7.81179	2.96565	up	FALSE	Homo sapiens platelet-derived growth factor receptor, alpha polypeptide (PDGFRA), mRNA [NM_006206]	5156	GO:0005515|GO:0001553|GO:0031226|GO:0048704|GO:0048701|GO:0042803|GO:0030539|GO:0072277|GO:0046777|GO:0007173|GO:0043552|GO:0030198|GO:0035790|GO:0055003|GO:0070374|GO:0038085|GO:0030335|GO:0048407|GO:0023019|GO:0045740|GO:0014068|GO:0018108|GO:0005161|GO:0001701|GO:0008543|GO:0005887|GO:0045087|GO:0042060|GO:0038091|GO:0009897|GO:0038095|GO:0010544|GO:0008284|GO:0005018|GO:0005886|GO:0030325|GO:…	55164048	chr4	55163989	+	hs|4q12	NM_006206	platelet-derived growth factor receptor, alpha polypeptide	PDGFRA	chr4:55163989-55164048	NM_006206	Hs.74615
A_33_P3341499	7.7358	2.95155	up	FALSE	Homo sapiens wingless-type MMTV integration site family, member 5A (WNT5A), transcript variant 1, mRNA [NM_003392]	7474	GO:0032755|GO:0003700|GO:0044212|GO:0045599|GO:0043032|GO:0038031|GO:0001756|GO:0005110|GO:0005115|GO:0005615|GO:0007223|GO:0005109|GO:0001947|GO:0007411|GO:0016055|GO:0032729|GO:0010800|GO:0021891|GO:0003408|GO:0009986|GO:0005796|GO:0019904|GO:0001843|GO:0003323|GO:0005125|GO:0010595|GO:0045165|GO:0042060|GO:0010976|GO:0005788|GO:0042733|GO:0045080|GO:0001736|GO:0045732|GO:0005886|GO:0030324|GO:…	55499859	chr3	55499800	-	hs|3p14.3	NM_003392	wingless-type MMTV integration site family, member 5A	WNT5A	chr3:55499859-55499800	NM_003392	Hs.643085
A_23_P131435	7.6848	2.94201	up	FALSE	Homo sapiens CD302 molecule (CD302), transcript variant 1, mRNA [NM_014880]	9936	GO:0006909|GO:0005902|GO:0016020|GO:0030246|GO:0030175|GO:0016021|GO:0005938	160628550	chr2	160628491	-	hs|2q24.2	NM_014880	CD302 molecule	CD302	chr2:160628550-160628491	NM_014880	Hs.130014
A_33_P3213832	7.6826	2.94159	up	FALSE	DA967691 STOMA2 Homo sapiens cDNA clone STOMA2006371 5', mRNA sequence [DA967691]			122390338	chr5	122390279	+	hs|5q23.2	DA967691	lnc-SNX24-1:1	lnc-SNX24-1	chr5:122390279-122390338		Hs.628766
A_24_P271323	7.68175	2.94143	up	FALSE	Homo sapiens solute carrier family 2 (facilitated glucose transporter), member 10 (SLC2A10), mRNA [NM_030777]	81031	GO:0048471|GO:0005737|GO:0015758|GO:0005886|GO:0005351|GO:0016021|GO:0055085|GO:0015992|GO:0012505	45363952	chr20	45363893	+	hs|20q13.12	NM_030777	solute carrier family 2 (facilitated glucose transporter), member 10	SLC2A10	chr20:45363893-45363952	NM_030777	Hs.305971
A_24_P935491	7.67	2.93923	up	FALSE	Homo sapiens collagen, type III, alpha 1 (COL3A1), mRNA [NM_000090]	1281	GO:0005515|GO:0021987|GO:0035025|GO:0005586|GO:0046332|GO:0005615|GO:0046872|GO:0007507|GO:0071230|GO:0022617|GO:0007411|GO:0030198|GO:0030199|GO:0030574|GO:0007179|GO:0043206|GO:0034097|GO:0009314|GO:2001223|GO:0060414|GO:0048407|GO:0007568|GO:0030168|GO:0048565|GO:0005576|GO:0006898|GO:0009612|GO:0031012|GO:0001501|GO:0005178|GO:0018149|GO:0050777|GO:0007160|GO:0007229|GO:0042060|GO:0005788|GO:…	189876819	chr2	189876760	+	hs|2q32.2	NM_000090	collagen, type III, alpha 1	COL3A1	chr2:189876760-189876819	NM_000090	Hs.443625
A_33_P3389827	7.64002	2.93358	up	FALSE	Homo sapiens prominin 2 (PROM2), transcript variant 1, mRNA [NM_001165978]	150696	GO:0060170|GO:0009986|GO:0031528|GO:0031410|GO:0042995|GO:0044393|GO:0043088|GO:2001287|GO:0005902|GO:0005929|GO:0016323|GO:0016324|GO:0031346|GO:0005887|GO:0015485|GO:0048550|GO:2000369|GO:0071914|GO:0001934|GO:0045121|GO:0070062	95956061	chr2	95956002	+	hs|2q11.1	NM_001165978	prominin 2	PROM2	chr2:95956002-95956061	NM_001165978	Hs.469313
A_23_P149858	7.6392	2.93342	up	FALSE	Homo sapiens ELOVL fatty acid elongase 3 (ELOVL3), mRNA [NM_152310]	83401	GO:0005515|GO:0005783|GO:0019367|GO:0044281|GO:0035338|GO:0005789|GO:0019432|GO:0007623|GO:0034625|GO:0016021|GO:0034626|GO:0042761|GO:0016740|GO:0044255	103988929	chr10	103988870	+	hs|10q24.32	NM_152310	ELOVL fatty acid elongase 3	ELOVL3	chr10:103988870-103988929	NM_152310	Hs.302130
A_33_P3334630	7.63602	2.93282	up	FALSE	proteolipid protein 1 [Source:HGNC Symbol;Acc:HGNC:9086] [ENST00000612423]	5354	GO:0005886|GO:0022010|GO:0007268|GO:0008366|GO:0010628|GO:0006954|GO:0005198|GO:0007229|GO:0014002|GO:0021762|GO:0043209|GO:0042759|GO:0048469|GO:0019911|GO:0016021	103047416	chrX	103047357	+	hs|Xq22.2	M54927	proteolipid protein 1	PLP1	chrX:103047357-103047416		Hs.1787
A_33_P3282840	7.62892	2.93148	up	FALSE	Homo sapiens ribosomal protein S29 (RPS29), transcript variant 2, mRNA [NM_001030001]	6235	GO:0010467|GO:0003735|GO:0019083|GO:0006614|GO:0019058|GO:0015935|GO:0006415|GO:0006412|GO:0006413|GO:0005829|GO:0006414|GO:0005737|GO:0000184|GO:0022627|GO:0016032|GO:0008270|GO:0044267|GO:0005925|GO:0070062	50044133	chr14	50044074	-	hs|14q21.3	NM_001030001	ribosomal protein S29	RPS29	chr14:50044133-50044074	NM_001030001	Hs.156367
A_33_P3288624	7.59539	2.92512	up	FALSE	Homo sapiens solute carrier family 7, member 14 (SLC7A14), mRNA [NM_020949]	57709	GO:0015171|GO:0010923|GO:0016021|GO:0005765|GO:0003333	170179092	chr3	170179033	-	hs|3q26.2	NM_020949	solute carrier family 7, member 14	SLC7A14	chr3:170179092-170179033	NM_020949	Hs.596660
A_23_P101407	7.5928	2.92463	up	FALSE	Homo sapiens complement component 3 (C3), mRNA [NM_000064]	718	GO:0005515|GO:0030449|GO:0005886|GO:0004866|GO:0072562|GO:0001970|GO:0005615|GO:0006957|GO:0006956|GO:0006955|GO:0006954|GO:0006958|GO:0006631|GO:0001798|GO:0070062|GO:0045745|GO:2000427|GO:0005102|GO:0005576|GO:0010884|GO:0010866|GO:0010575|GO:0031715|GO:0045766|GO:0010828|GO:0010951|GO:0007165|GO:0007186|GO:0045087|GO:0050776|GO:0001934	6679434	chr19	6679177	-	hs|19p13.3	NM_000064	complement component 3	C3	chr19:6679434-6679177	NM_000064	Hs.529053
A_23_P56913	7.59146	2.92438	up	FALSE	Homo sapiens calcium and integrin binding family member 4 (CIB4), mRNA [NM_001029881]	130106	GO:0005509	26805777	chr2	26805718	-	hs|2p23.3	NM_001029881	calcium and integrin binding family member 4	CIB4	chr2:26805777-26805718	NM_001029881	Hs.591579
A_23_P114983	7.54591	2.91569	up	FALSE	Homo sapiens tripartite motif containing 63, E3 ubiquitin protein ligase (TRIM63), mRNA [NM_032588]	84676	GO:0005515|GO:0010468|GO:0030018|GO:0004842|GO:0016567|GO:0016874|GO:0005874|GO:0005634|GO:0014732|GO:0031430|GO:0031432|GO:0007165|GO:0005737|GO:0006936|GO:0014878|GO:0043161|GO:0008270|GO:0004871|GO:0070555|GO:0071549	26377901	chr1	26377842	-	hs|1p36.11	NM_032588	tripartite motif containing 63, E3 ubiquitin protein ligase	TRIM63	chr1:26377901-26377842	NM_032588	Hs.279709
A_23_P411806	7.50288	2.90744	up	FALSE	Homo sapiens solute carrier family 44 (choline transporter), member 1 (SLC44A1), transcript variant 1, mRNA [NM_080546]	23446	GO:0015220|GO:0016020|GO:0005886|GO:0015871|GO:0005741|GO:0044281|GO:0016021|GO:0006644|GO:0055085|GO:0070062|GO:0046474|GO:0006656	108136997	chr9	108136938	+	hs|9q31.1	NM_080546	solute carrier family 44 (choline transporter), member 1	SLC44A1	chr9:108136938-108136997	NM_080546	Hs.573495
A_23_P155463	7.49678	2.90627	up	FALSE	Homo sapiens leucine rich repeat containing 2 (LRRC2), mRNA [NM_024512]	79442		46557445	chr3	46557386	-	hs|3p21.31	NM_024512	leucine rich repeat containing 2	LRRC2	chr3:46557445-46557386	NM_024512	Hs.657345
A_33_P3240552	7.4824	2.9035	up	FALSE	phosphodiesterase 4D, cAMP-specific [Source:HGNC Symbol;Acc:HGNC:8783] [ENST00000509355]	5144	GO:0005515|GO:0010469|GO:0032754|GO:0010738|GO:0031698|GO:0030016|GO:0043623|GO:0006939|GO:0051117|GO:0007613|GO:0045822|GO:0031625|GO:0086004|GO:0006198|GO:0032729|GO:0005813|GO:0005794|GO:0007568|GO:0030593|GO:0005891|GO:0044325|GO:0008277|GO:0002027|GO:0071872|GO:0071875|GO:0019899|GO:0050852|GO:0017124|GO:0030324|GO:0046872|GO:0014911|GO:0005829|GO:0016324|GO:0030552|GO:0035264|GO:0010880|GO:…	59284093	chr5	59284034	-	hs|5q12.1	AK307363	phosphodiesterase 4D, cAMP-specific	PDE4D	chr5:59284093-59284034		Hs.117545
A_33_P3357591	7.47922	2.90289	up	FALSE	Homo sapiens ATH1, acid trehalase-like 1 (yeast) (ATHL1), mRNA [NM_025092]	80162	GO:0005975|GO:0016798	293234	chr11	293175	+	hs|11p15.5	NM_025092	ATH1, acid trehalase-like 1 (yeast)	ATHL1	chr11:293175-293234	NM_025092	Hs.353181
A_23_P257003	7.47013	2.90113	up	FALSE	Homo sapiens proprotein convertase subtilisin/kexin type 5 (PCSK5), transcript variant 2, mRNA [NM_006200]	5125	GO:0032455|GO:0004252|GO:0002001|GO:0030323|GO:0048706|GO:0007267|GO:0019058|GO:0042089|GO:0009952|GO:0005615|GO:0007507|GO:0016486|GO:0016485|GO:0006508|GO:0030141|GO:0035108|GO:0042277|GO:0048011|GO:0005794|GO:0007566|GO:0005796|GO:0001822|GO:0043043|GO:0048566|GO:0008233|GO:0016021|GO:0006465	78808271	chr9	78808212	+	hs|9q21.13	NM_006200	proprotein convertase subtilisin/kexin type 5	PCSK5	chr9:78808212-78808271	NM_006200	Hs.368542
A_23_P25706	7.46146	2.89946	up	FALSE	Homo sapiens calmin (calponin-like, transmembrane) (CLMN), mRNA [NM_024734]	79789	GO:0005737|GO:0008285|GO:0003779|GO:0016021|GO:0031175	95660925	chr14	95660250	-	hs|14q32.13	NM_024734	calmin (calponin-like, transmembrane)	CLMN	chr14:95660925-95660250	NM_024734	Hs.301478
A_24_P209171	7.42625	2.89263	up	FALSE	Homo sapiens SH3 domain binding glutamate-rich protein like 2 (SH3BGRL2), mRNA [NM_031469]	83699	GO:0017124|GO:0005654|GO:0070062	80412867	chr6	80412808	+	hs|6q14.1	NM_031469	SH3 domain binding glutamate-rich protein like 2	SH3BGRL2	chr6:80412808-80412867	NM_031469	Hs.302772
A_23_P110712	7.41665	2.89077	up	FALSE	Homo sapiens dual specificity phosphatase 1 (DUSP1), mRNA [NM_004417]	1843	GO:0005515|GO:0042542|GO:0090266|GO:0005634|GO:0051591|GO:0032870|GO:0035335|GO:0000188|GO:0035556|GO:0043409|GO:0005737|GO:0006470|GO:0035970|GO:0051447|GO:0043407|GO:0070373|GO:0009416|GO:0032526|GO:0032355|GO:0006979|GO:0017017|GO:0004726|GO:0001706|GO:0043066|GO:0043065|GO:0008330|GO:0051384|GO:0042981|GO:0033574|GO:0071850|GO:0051592|GO:2000279|GO:0008138	172195355	chr5	172195296	-	hs|5q35.1	NM_004417	dual specificity phosphatase 1	DUSP1	chr5:172195355-172195296	NM_004417	Hs.171695
A_23_P115161	7.39434	2.88642	up	FALSE	Homo sapiens atypical chemokine receptor 1 (Duffy blood group) (ACKR1), transcript variant 2, mRNA [NM_002036]	2532	GO:0070098|GO:0005886|GO:0004930|GO:0006952|GO:0019957|GO:0006954|GO:0007186|GO:0032642|GO:0004872|GO:0016021|GO:0055037|GO:0005769|GO:0004888	159175319	chr1	159175260	+	hs|1q23.2	NM_002036	atypical chemokine receptor 1 (Duffy blood group)	ACKR1	chr1:159175260-159175319	NM_002036	Hs.153381
A_23_P145529	7.39154	2.88587	up	FALSE	Homo sapiens protein kinase (cAMP-dependent, catalytic) inhibitor beta (PKIB), transcript variant 1, mRNA [NM_181795]	5570	GO:2000480|GO:0005737|GO:0005634|GO:0004862	123046396	chr6	123046337	+	hs|6q22.31	NM_181795	protein kinase (cAMP-dependent, catalytic) inhibitor beta	PKIB	chr6:123046337-123046396	NM_181795	Hs.744965
A_24_P576506	7.37425	2.8825	up	FALSE	Homo sapiens shadow of prion protein homolog (zebrafish) (SPRN), mRNA [NM_001012508]	503542	GO:0005886|GO:0005730|GO:0031225|GO:0006606|GO:0003676|GO:0031982|GO:0005829	135234431	chr10	135234372	-	hs|10q26.3	NM_001012508	shadow of prion protein homolog (zebrafish)	SPRN	chr10:135234431-135234372	NM_001012508	Hs.64968
A_33_P3408577	7.36447	2.88058	up	FALSE	Homo sapiens POM121 transmembrane nucleoporin-like 10, pseudogene (POM121L10P), non-coding RNA [NR_024593]	646074		25044546	chr22	25044487	-	hs|22q11.23	NR_024593	POM121 transmembrane nucleoporin-like 10, pseudogene	POM121L10P	chr22:25044546-25044487	NR_024593	Hs.531306
A_23_P255672	7.33852	2.87549	up	FALSE	Homo sapiens actin binding LIM protein family, member 2 (ABLIM2), transcript variant 6, mRNA [NM_032432]	84448	GO:0030036|GO:0007411|GO:0045944|GO:0008270|GO:0003779|GO:0030016|GO:0015629|GO:0006351	7967135	chr4	7967076	-	hs|4p16.1	NM_032432	actin binding LIM protein family, member 2	ABLIM2	chr4:7967135-7967076	NM_032432	Hs.233404
A_23_P60627	7.32796	2.87341	up	FALSE	Homo sapiens arachidonate 15-lipoxygenase, type B (ALOX15B), transcript variant d, mRNA [NM_001141]	247	GO:0006629|GO:0019369|GO:0008285|GO:0005886|GO:0005634|GO:0044281|GO:0008289|GO:0005829|GO:0005622|GO:0005737|GO:0035360|GO:0045618|GO:0030856|GO:0030850|GO:0005856|GO:0045926|GO:0090197|GO:0070062|GO:0030336|GO:0005506|GO:0010744|GO:0005509|GO:0019372|GO:0006915|GO:0045786|GO:0043651|GO:0016020|GO:0016165|GO:0051122|GO:0055114|GO:0050473|GO:0019898	7952241	chr17	7952182	+	hs|17p13.1	NM_001141	arachidonate 15-lipoxygenase, type B	ALOX15B	chr17:7952182-7952241	NM_001141	Hs.111256
A_33_P3259339	7.25213	2.8584	up	FALSE	Homo sapiens collagen, type XI, alpha 1 (COL11A1), transcript variant B, mRNA [NM_080629]	1301	GO:0042472|GO:0055010|GO:0005592|GO:0007605|GO:0050840|GO:0048704|GO:0005576|GO:0006029|GO:0035987|GO:0046872|GO:0035989|GO:0001503|GO:0002063|GO:0022617|GO:0001502|GO:0030198|GO:0050910|GO:0030199|GO:0030574|GO:0005788|GO:0030674|GO:0007601|GO:0005201	103342142	chr1	103342083	-	hs|1p21.1	NM_080629	collagen, type XI, alpha 1	COL11A1	chr1:103342142-103342083	NM_080629	Hs.523446
A_33_P3370094	7.24947	2.85788	up	FALSE	Homo sapiens membrane metallo-endopeptidase (MME), transcript variant 2b, mRNA [NM_007289]	4311	GO:0005515|GO:0030424|GO:0005886|GO:0002003|GO:0045202|GO:0030425|GO:0005737|GO:0006508|GO:0070062|GO:0042277|GO:0044306|GO:0001822|GO:0071492|GO:0071493|GO:0046449|GO:0019233|GO:0050435|GO:0008021|GO:0005903|GO:0004175|GO:0071345|GO:0005887|GO:0008270|GO:0016021|GO:0090399|GO:0004222|GO:0005925|GO:0044267|GO:0006518|GO:0008238	154898275	chr3	154898216	+	hs|3q25.2	NM_007289	membrane metallo-endopeptidase	MME	chr3:154898216-154898275	NM_007289	Hs.307734
A_23_P23611	7.22092	2.85218	up	FALSE	Homo sapiens amylase, alpha 1C (salivary) (AMY1C), mRNA [NM_001008219]	278	GO:0005515|GO:0005975|GO:0007586|GO:0005615|GO:0004556|GO:0046872|GO:0070062	104207080	chr1	104207021	+	hs|1p21.1	NM_001008219	amylase, alpha 1C (salivary)	AMY1C	chr1:104207021-104207080	NM_001008219	Hs.655232
A_33_P3364869	7.2155	2.8511	up	FALSE	Homo sapiens cDNA FLJ13279 fis, clone OVARC1001055, moderately similar to PRE-B CELL ENHANCING FACTOR PRECURSOR. [AK023341]	10135	GO:0005515|GO:0008286|GO:0014070|GO:0008284|GO:0047280|GO:0007267|GO:0019674|GO:0006767|GO:0005634|GO:0006769|GO:0044281|GO:0005615|GO:0042803|GO:0005829|GO:0008144|GO:0045944|GO:0009435|GO:0070062|GO:0007565|GO:0005125|GO:0048661|GO:0032922|GO:0007165|GO:0006766|GO:0004514|GO:0007623|GO:0051770|GO:0060612	105900620	chr7	105900561	-	hs|7q22.3	AK023341	nicotinamide phosphoribosyltransferase	NAMPT	chr7:105900620-105900561
A_33_P3300747	7.21062	2.85012	up	FALSE	Homo sapiens alcohol dehydrogenase, iron containing, 1 (ADHFE1), mRNA [NM_144650]	137872	GO:0005739|GO:0047988|GO:0005759|GO:0006103|GO:0044281|GO:0046872|GO:0044237|GO:0015993|GO:0055114	67359575	chr8	67359516	+	hs|8q13.1	NM_144650	alcohol dehydrogenase, iron containing, 1	ADHFE1	chr8:67359516-67359575	NM_144650	Hs.720023
A_33_P3288844	7.17729	2.84344	up	FALSE	Homo sapiens interleukin 6 receptor (IL6R), transcript variant 1, mRNA [NM_000565]	3570	GO:0005515|GO:0005138|GO:0032755|GO:0008284|GO:0032717|GO:0070119|GO:0005886|GO:0050830|GO:0019221|GO:0050731|GO:0019981|GO:0005615|GO:0042803|GO:0070110|GO:0016323|GO:0016324|GO:0051092|GO:0002384|GO:0070102|GO:0004897|GO:0034097|GO:0010536|GO:0002446|GO:0042517|GO:0004915|GO:0005896|GO:0005576|GO:0006953|GO:0032722|GO:0097191|GO:0070120|GO:0048661|GO:0002690|GO:0002548|GO:0045669|GO:0050829|GO:…	154440096	chr1	154440037	+	hs|1q21.3	NM_000565	interleukin 6 receptor	IL6R	chr1:154440037-154440096	NM_000565	Hs.135087
A_24_P143127	7.13834	2.83559	up	FALSE	Homo sapiens glutamate receptor, ionotropic, AMPA 3 (GRIA3), transcript variant 2, mRNA [NM_000828]	2892	GO:0030054|GO:0005886|GO:0005234|GO:0035249|GO:0007268|GO:0007215|GO:0030425|GO:0030666|GO:0035235|GO:0034220|GO:0045211|GO:0004971|GO:0032281|GO:0006810	122616878	chrX	122616819	+	hs|Xq25	NM_000828	glutamate receptor, ionotropic, AMPA 3	GRIA3	chrX:122616819-122616878	NM_000828	Hs.377070
A_23_P37410	7.12649	2.83319	up	FALSE	Homo sapiens cytochrome P450, family 19, subfamily A, polypeptide 1 (CYP19A1), transcript variant 2, mRNA [NM_031226]	1588	GO:0006694|GO:0060736|GO:0006805|GO:0070330|GO:0005506|GO:0005783|GO:0006703|GO:0008209|GO:0009055|GO:0044281|GO:0016020|GO:0019825|GO:0005789|GO:0016712|GO:0016125|GO:0008202|GO:0055114|GO:0020037	51502108	chr15	51502049	-	hs|15q21.2	NM_031226	cytochrome P450, family 19, subfamily A, polypeptide 1	CYP19A1	chr15:51502108-51502049	NM_031226	Hs.260074
A_33_P3342628	7.11312	2.83048	up	FALSE	Homo sapiens hes family bHLH transcription factor 4 (HES4), transcript variant 2, mRNA [NM_021170]	57801	GO:0006355|GO:0046983|GO:0005634|GO:0003677|GO:0030154|GO:0006351|GO:0008134|GO:0007399	934404	chr1	934345	-	hs|1p36.33	NM_021170	hes family bHLH transcription factor 4	HES4	chr1:934404-934345	NM_021170	Hs.154029
A_23_P259003	7.11235	2.83033	up	FALSE	Homo sapiens peroxisomal biogenesis factor 5-like (PEX5L), transcript variant 1, mRNA [NM_016559]	51555	GO:0043235|GO:0031267|GO:0016560|GO:0043949|GO:0005052|GO:0000268|GO:0042391|GO:0016558|GO:0045185|GO:0030425|GO:0005778|GO:0005829	179518364	chr3	179518305	-	hs|3q26.33	NM_016559	peroxisomal biogenesis factor 5-like	PEX5L	chr3:179518364-179518305	NM_016559	Hs.235331
A_33_P3346966	7.07732	2.8232	up	FALSE	Homo sapiens sperm associated antigen 16 (SPAG16), transcript variant 1, mRNA [NM_024532]	79582	GO:0042384|GO:0019901|GO:0031514|GO:0005930|GO:0015630|GO:0005634|GO:0007283	215013989	chr2	215013930	+	hs|2q34	NM_024532	sperm associated antigen 16	SPAG16	chr2:215013930-215013989	NM_024532	Hs.743365
A_23_P132027	7.07548	2.82283	up	FALSE	Homo sapiens sperm associated antigen 4 (SPAG4), mRNA [NM_003116]	6676	GO:0005737|GO:0031514|GO:0005198|GO:0006998|GO:0090286|GO:0016021|GO:0007283|GO:0005635|GO:0005856	34208649	chr20	34207653	+	hs|20q11.22	NM_003116	sperm associated antigen 4	SPAG4	chr20:34207653-34208649	NM_003116	Hs.123159
A_23_P110212	6.97387	2.80196	up	FALSE	Homo sapiens acyl-CoA synthetase long-chain family member 1 (ACSL1), transcript variant 1, mRNA [NM_001995]	2180	GO:0014070|GO:0001676|GO:0071902|GO:0005886|GO:0033211|GO:0005741|GO:0035338|GO:0044281|GO:0005739|GO:0019432|GO:0044539|GO:0005778|GO:0044255|GO:0008610|GO:0007584|GO:0042178|GO:0042493|GO:0034201|GO:0036109|GO:0005524|GO:0004467|GO:0033559|GO:0043651|GO:0016020|GO:0005789|GO:0016021	185676745	chr4	185676732	-	hs|4q35.1	NM_001995	acyl-CoA synthetase long-chain family member 1	ACSL1	chr4:185676745-185676732	NM_001995	Hs.406678
A_33_P3307875	6.97296	2.80177	up	FALSE	Homo sapiens serine palmitoyltransferase, small subunit A (SPTSSA), mRNA [NM_138288]	171546	GO:0005515|GO:0004758|GO:0030148|GO:0005789|GO:0016021|GO:0017059	34902204	chr14	34902145	-	hs|14q13.1	NM_138288	serine palmitoyltransferase, small subunit A	SPTSSA	chr14:34902204-34902145	NM_138288	Hs.740577
A_23_P155376	6.96549	2.80022	up	FALSE	Homo sapiens cysteine-rich with EGF-like domains 1 (CRELD1), transcript variant 2, mRNA [NM_015513]	78987	GO:0003279|GO:0003197|GO:0005509|GO:0016021	9986570	chr3	9986511	+	hs|3p25.3	NM_015513	cysteine-rich with EGF-like domains 1	CRELD1	chr3:9986511-9986570	NM_015513	Hs.9383
A_23_P157569	6.96405	2.79993	up	FALSE	Homo sapiens alcohol dehydrogenase, iron containing, 1 (ADHFE1), mRNA [NM_144650]	137872	GO:0005739|GO:0047988|GO:0005759|GO:0006103|GO:0044281|GO:0046872|GO:0044237|GO:0015993|GO:0055114	67380715	chr8	67380656	+	hs|8q13.1	NM_144650	alcohol dehydrogenase, iron containing, 1	ADHFE1	chr8:67380656-67380715	NM_144650	Hs.720023
A_23_P201628	6.95902	2.79888	up	FALSE	Homo sapiens laminin, gamma 1 (formerly LAMB2) (LAMC1), mRNA [NM_002293]	3915	GO:0050679|GO:0005606|GO:0005576|GO:0043260|GO:0005615|GO:0005604|GO:0031012|GO:0043259|GO:0006461|GO:0007492|GO:0016477|GO:0022617|GO:0043208|GO:0007411|GO:0030198|GO:0031581|GO:0034446|GO:0007155|GO:0070062|GO:0005201	183114465	chr1	183114406	+	hs|1q25.3	NM_002293	laminin, gamma 1 (formerly LAMB2)	LAMC1	chr1:183114406-183114465	NM_002293	Hs.609663
A_23_P164047	6.95421	2.79789	up	FALSE	Homo sapiens monocyte to macrophage differentiation-associated (MMD), mRNA [NM_012329]	23531	GO:0016020|GO:0005887|GO:0031902|GO:0019835|GO:0004872|GO:0005765	53470223	chr17	53470164	-	hs|17q22	NM_012329	monocyte to macrophage differentiation-associated	MMD	chr17:53470223-53470164	NM_012329	Hs.463483
A_24_P306443	6.95253	2.79754	up	FALSE	Homo sapiens tektin 4 pseudogene (LOC100233156), transcript variant 1, non-coding RNA [NR_037871]	100233156		40670	chrUn_gl000218	39998	-		NR_037871	tektin 4 pseudogene	LOC100233156	chrUn_gl000218:40670-39998	NR_037871	Hs.487536
A_23_P48740	6.94914	2.79684	up	FALSE	Homo sapiens deiodinase, iodothyronine, type II (DIO2), transcript variant 1, mRNA [NM_013989]	1734	GO:0005886|GO:0004800|GO:0044281|GO:0034641|GO:0042403|GO:0008430|GO:0016020|GO:0001514|GO:0042446|GO:0006590|GO:0016021|GO:0031625|GO:0055114	80664399	chr14	80664340	-	hs|14q31.1	NM_013989	deiodinase, iodothyronine, type II	DIO2	chr14:80664399-80664340	NM_013989	Hs.202354
A_32_P196263	6.94401	2.79577	up	FALSE	Homo sapiens ADAM metallopeptidase with thrombospondin type 1 motif, 9 (ADAMTS9), mRNA [NM_182920]	56999	GO:0005783|GO:0005578|GO:0007275|GO:0015031|GO:0005615|GO:0031012|GO:0006508|GO:0006516|GO:0008270|GO:0045636|GO:0004222|GO:0016192|GO:0008237	64501648	chr3	64501589	-	hs|3p14.1	NM_182920	ADAM metallopeptidase with thrombospondin type 1 motif, 9	ADAMTS9	chr3:64501648-64501589	NM_182920	Hs.656071
A_23_P254212	6.93647	2.7942	up	FALSE	Homo sapiens replication protein A4, 30kDa (RPA4), mRNA [NM_013347]	29935	GO:0000082|GO:0003697|GO:0033260|GO:0006270|GO:0006310|GO:0005654|GO:0005634|GO:0006289|GO:0000077|GO:0000278|GO:0005662	96140331	chrX	96140272	+	hs|Xq21.33	NM_013347	replication protein A4, 30kDa	RPA4	chrX:96140272-96140331	NM_013347	Hs.659349
A_24_P250922	6.93451	2.79379	up	FALSE	Homo sapiens prostaglandin-endoperoxide synthase 2 (prostaglandin G/H synthase and cyclooxygenase) (PTGS2), mRNA [NM_000963]	5743	GO:0019369|GO:0006693|GO:0035633|GO:0019674|GO:0010042|GO:0042803|GO:0071636|GO:0031622|GO:0034644|GO:0004601|GO:0001516|GO:0032496|GO:0051926|GO:0007613|GO:0007612|GO:0006979|GO:0032355|GO:0042633|GO:0007566|GO:0051968|GO:0031394|GO:0051384|GO:0045786|GO:0071318|GO:0043234|GO:0070542|GO:0050873|GO:0032227|GO:0005789|GO:0019899|GO:0055114|GO:0020037|GO:0042346|GO:0043005|GO:0008285|GO:0006767|GO:…	186641528	chr1	186641469	-	hs|1q31.1	NM_000963	prostaglandin-endoperoxide synthase 2 (prostaglandin G/H synthase and cyclooxygenase)	PTGS2	chr1:186641528-186641469	NM_000963	Hs.196384
A_23_P79488	6.91593	2.78992	up	FALSE	Homo sapiens STON1-GTF2A1L readthrough (STON1-GTF2A1L), transcript variant 1, mRNA [NM_172311]	286749		48906615	chr2	48906556	+	hs|2p16.3	NM_172311	STON1-GTF2A1L readthrough	STON1-GTF2A1L	chr2:48906556-48906615	NM_172311	Hs.732016
A_33_P3239134	6.90302	2.78723	up	FALSE	Homo sapiens POM121 transmembrane nucleoporin-like 4 pseudogene (POM121L4P), non-coding RNA [NR_024592]	266697	GO:0008150|GO:0003674|GO:0005575	21045538	chr22	21045479	+	hs|22q11.21	NR_024592	POM121 transmembrane nucleoporin-like 4 pseudogene	POM121L4P	chr22:21045479-21045538	NR_024592	Hs.558711
A_33_P3269403	6.90215	2.78705	up	FALSE	Homo sapiens forkhead box I1 (FOXI1), transcript variant 1, mRNA [NM_012188]	2299	GO:0043565|GO:0001077|GO:0042472|GO:0003700|GO:0044212|GO:0008301|GO:0045944|GO:0005634|GO:0009790|GO:0000978|GO:0006351	169536704	chr5	169536645	+	hs|5q35.1	NM_012188	forkhead box I1	FOXI1	chr5:169536645-169536704	NM_012188	Hs.87236
A_23_P113351	6.88275	2.78299	up	FALSE	Homo sapiens SPARC-like 1 (hevin) (SPARCL1), transcript variant 2, mRNA [NM_004684]	8404	GO:0007165|GO:0005509|GO:0005578|GO:0005615|GO:0070062	88394597	chr4	88394538	-	hs|4q22.1	NM_004684	SPARC-like 1 (hevin)	SPARCL1	chr4:88394597-88394538	NM_004684	Hs.62886
A_33_P3236416	6.87483	2.78132	up	FALSE	Homo sapiens G protein-coupled receptor 179 (GPR179), mRNA [NM_001004334]	440435	GO:0007186|GO:0005886|GO:0004930|GO:0016021|GO:0007601	36481658	chr17	36481599	-	hs|17q12	NM_001004334	G protein-coupled receptor 179	GPR179	chr17:36481658-36481599	NM_001004334	Hs.462915
A_33_P3283490	6.8701	2.78033	up	FALSE	immunoglobulin kappa variable 2-10 (pseudogene) [Source:HGNC Symbol;Acc:HGNC:5776] [ENST00000518834]	102724453		89319700	chr2	89319641	-	hs|2p11.2		uncharacterized LOC102724453	LOC102724453	chr2:89319700-89319641
A_33_P3398862	6.83481	2.7729	up	FALSE	ras homolog family member B [Source:HGNC Symbol;Acc:HGNC:668] [ENST00000272233]	388	GO:0005515|GO:0070301|GO:0005886|GO:0007264|GO:0006927|GO:0003924|GO:0005634|GO:0007266|GO:0006886|GO:0032154|GO:0005829|GO:0000910|GO:0007411|GO:0007155|GO:0070062|GO:0051056|GO:0043065|GO:0008333|GO:0006915|GO:0030168|GO:0001525|GO:0045786|GO:0005525|GO:0071479|GO:0045766|GO:0007596|GO:0008152|GO:0031902|GO:0019003|GO:0005925|GO:0005769|GO:0010008	20648643	chr2	20648584	+	hs|2p24.1	AK309991	ras homolog family member B	RHOB	chr2:20648584-20648643		Hs.502876
A_33_P3250348	6.79734	2.76497	up	FALSE	Homo sapiens protocadherin 18 (PCDH18), transcript variant 1, mRNA [NM_019035]	54510	GO:0005886|GO:0007420|GO:0005509|GO:0016021|GO:0007156	138440160	chr4	138440101	-	hs|4q28.3	NM_019035	protocadherin 18	PCDH18	chr4:138440160-138440101	NM_019035	Hs.591691
A_24_P918032	6.77685	2.76061	up	FALSE	Homo sapiens WAS protein homolog associated with actin, golgi membranes and microtubules pseudogene 3 (WHAMMP3), non-coding RNA [NR_003521]	339005		23188417	chr15	23188358	-	hs|15q11.2	NR_003521	WAS protein homolog associated with actin, golgi membranes and microtubules pseudogene 3	WHAMMP3	chr15:23188417-23188358	NR_003521	Hs.212670
A_33_P3379106	6.75996	2.75702	up	FALSE	Homo sapiens long intergenic non-protein coding RNA 922 (LINC00922), long non-coding RNA [NR_027755]	283867		65318493	chr16	65318434	-	hs|16q21	NR_027755	long intergenic non-protein coding RNA 922	LINC00922	chr16:65318493-65318434	NR_027755	Hs.444774
A_33_P3233645	6.75187	2.75529	up	FALSE	Homo sapiens metallothionein 1G (MT1G), transcript variant 2, mRNA [NM_001301267]	4495	GO:0071294|GO:0005515|GO:0071280|GO:0048471|GO:0035924|GO:0005737|GO:0042117|GO:0030224|GO:0008270|GO:0005634|GO:0071276|GO:0045926	56700752	chr16	56700694	-	hs|16q13	NM_001301267	metallothionein 1G	MT1G	chr16:56700752-56700694	NM_001301267	Hs.433391
A_24_P320604	6.74214	2.75321	up	FALSE	Homo sapiens armadillo repeat containing 2 (ARMC2), transcript variant 1, mRNA [NM_032131]	84071		109294794	chr6	109294735	+	hs|6q21	NM_032131	armadillo repeat containing 2	ARMC2	chr6:109294735-109294794	NM_032131	Hs.645481
A_32_P46214	6.72077	2.74863	up	FALSE	Homo sapiens solute carrier family 9, subfamily A (NHE9, cation proton antiporter 9), member 9 (SLC9A9), mRNA [NM_173653]	285195	GO:0005515|GO:0015385|GO:0031902|GO:0035725|GO:0016021|GO:0055037|GO:0055085|GO:0006885|GO:0006811	142984209	chr3	142984150	-	hs|3q24	NM_173653	solute carrier family 9, subfamily A (NHE9, cation proton antiporter 9), member 9	SLC9A9	chr3:142984209-142984150	NM_173653	Hs.302257
A_23_P119448	6.6992	2.74399	up	FALSE	Homo sapiens protein phosphatase 6, regulatory subunit 1 (PPP6R1), mRNA [NM_014931]	22870	GO:0005515|GO:0005737|GO:0019903|GO:0043666	55741657	chr19	55741598	-	hs|19q13.42	NM_014931	protein phosphatase 6, regulatory subunit 1	PPP6R1	chr19:55741657-55741598	NM_014931	Hs.515610
A_19_P00812874	6.69279	2.74261	up	FALSE	ribosomal protein S6 kinase, 90kDa, polypeptide 5 [Source:HGNC Symbol;Acc:HGNC:10434] [ENST00000614987]	9252	GO:0005515|GO:0034142|GO:0005634|GO:0001818|GO:0051403|GO:0035066|GO:0035556|GO:0002756|GO:0005737|GO:0051092|GO:0006954|GO:0007173|GO:0007411|GO:0045944|GO:0002755|GO:0034138|GO:0070498|GO:0048011|GO:0006355|GO:0038124|GO:0000287|GO:0038123|GO:0034134|GO:0016572|GO:0002224|GO:0005524|GO:0043990|GO:0032793|GO:0033129|GO:0004672|GO:0004674|GO:0045087|GO:0043987|GO:0043988|GO:0035666|GO:0034166|GO:…	91323675	chr14	91323616	-	hs|14q32.11		ribosomal protein S6 kinase, 90kDa, polypeptide 5	RPS6KA5	chr14:91323675-91323616
A_23_P217468	6.67064	2.73783	up	FALSE	Homo sapiens AF4/FMR2 family, member 2 (AFF2), transcript variant 1, mRNA [NM_002025]	2334	GO:0008380|GO:0006397|GO:0016607|GO:0007420|GO:0002151|GO:0007611|GO:0043484	148081961	chrX	148081902	+	hs|Xq28	NM_002025	AF4/FMR2 family, member 2	AFF2	chrX:148081902-148081961	NM_002025	Hs.496911
A_24_P333857	6.66163	2.73587	up	FALSE	Homo sapiens SH3-domain GRB2-like (endophilin) interacting protein 1 (SGIP1), mRNA [NM_032291]	84251	GO:0005515|GO:0008017|GO:0017124|GO:0005886|GO:0030122|GO:0097320|GO:0030136|GO:0002021|GO:0006897|GO:2000253|GO:0005737|GO:0005905|GO:0005543|GO:0048260|GO:2000507	67209764	chr1	67209705	+	hs|1p31.3	NM_032291	SH3-domain GRB2-like (endophilin) interacting protein 1	SGIP1	chr1:67209705-67209764	NM_032291	Hs.132121
A_24_P579356	6.65619	2.7347	up	FALSE	Homo sapiens Rho GTPase activating protein 28 (ARHGAP28), mRNA [NM_001010000]	79822	GO:0043547|GO:0051056|GO:0030054|GO:0007264|GO:0005654|GO:0005829|GO:0005096	6914924	chr18	6914865	+	hs|18p11.31	NM_001010000	Rho GTPase activating protein 28	ARHGAP28	chr18:6914865-6914924	NM_001010000	Hs.183114
A_33_P3319791	6.64306	2.73185	up	FALSE	Homo sapiens nuclear receptor subfamily 4, group A, member 1 (NR4A1), transcript variant 4, mRNA [NM_001202234]	3164	GO:0005515|GO:0010467|GO:0035924|GO:0006367|GO:0035767|GO:0003707|GO:0002042|GO:0005634|GO:0005737|GO:0007173|GO:0045944|GO:0043401|GO:0004879|GO:0048011|GO:0031965|GO:0048015|GO:0003677|GO:0044344|GO:0043565|GO:0007165|GO:0001938|GO:0008543|GO:0045087|GO:0008270|GO:0005654|GO:0030522|GO:0038095	52453285	chr12	52453226	+	hs|12q13.13	NM_001202234	nuclear receptor subfamily 4, group A, member 1	NR4A1	chr12:52453226-52453285	NM_001202234	Hs.524430
A_23_P166993	6.63673	2.73047	up	FALSE	Homo sapiens EPH receptor B1 (EPHB1), mRNA [NM_004441]	2047	GO:0005515|GO:0031290|GO:0030424|GO:0005886|GO:0030010|GO:0048593|GO:0030425|GO:0005829|GO:0061351|GO:0046328|GO:0005005|GO:0046777|GO:0007411|GO:0060996|GO:0060997|GO:0070372|GO:0050965|GO:0070062|GO:0022008|GO:0051965|GO:0048013|GO:0031589|GO:0021952|GO:0018108|GO:0005576|GO:0001525|GO:0005524|GO:0060326|GO:0005887|GO:0031901|GO:0045121|GO:0021631|GO:0008046	134978173	chr3	134978114	+	hs|3q22.2	NM_004441	EPH receptor B1	EPHB1	chr3:134978114-134978173	NM_004441	Hs.116092
A_33_P3368193	6.62837	2.72865	up	FALSE	Homo sapiens pancreatic lipase-related protein 3 (PNLIPRP3), mRNA [NM_001011709]	119548	GO:0016042|GO:0004806|GO:0005576	118237459	chr10	118237400	+	hs|10q25.3	NM_001011709	pancreatic lipase-related protein 3	PNLIPRP3	chr10:118237400-118237459	NM_001011709	Hs.276724
A_33_P3354256	6.5898	2.72023	up	FALSE	Homo sapiens metastasis suppressor 1 (MTSS1), transcript variant 1, mRNA [NM_001282971]	9788	GO:0072160|GO:0007009|GO:0005515|GO:0030036|GO:0030035|GO:0034334|GO:0050680|GO:0006928|GO:0030139|GO:0030282|GO:0015629|GO:0042802|GO:0061333|GO:0005737|GO:0051015|GO:0010960|GO:0005912|GO:0032233|GO:2001013|GO:0030041|GO:0007155|GO:0072102|GO:0005102|GO:0001726|GO:0001701|GO:0071498|GO:0003785|GO:0007169	125565128	chr8	125565069	-	hs|8q24.13	NM_001282971	metastasis suppressor 1	MTSS1	chr8:125565128-125565069	NM_001282971	Hs.336994
A_33_P3245290	6.57255	2.71645	up	FALSE	Homo sapiens aquaporin 7 pseudogene 1 (AQP7P1), non-coding RNA [NR_002817]	375719		67270274	chr9	67270215	-	hs|9q13		aquaporin 7 pseudogene 1	AQP7P1	chr9:67270274-67270215	NR_002817	Hs.658215
A_24_P321581	6.57224	2.71639	up	FALSE	Homo sapiens solute carrier family 38, member 4 (SLC38A4), transcript variant 1, mRNA [NM_018018]	55089	GO:0015171|GO:0005886|GO:0005887|GO:0006865|GO:0006814|GO:0055085|GO:0003333|GO:0015293|GO:0006811	47159136	chr12	47159077	-	hs|12q13.11	NM_018018	solute carrier family 38, member 4	SLC38A4	chr12:47159136-47159077	NM_018018	Hs.446077
A_33_P3290343	6.53123	2.70736	up	FALSE	Homo sapiens cytochrome P450, family 1, subfamily B, polypeptide 1 (CYP1B1), mRNA [NM_000104]	1545	GO:0033629|GO:0019369|GO:0006725|GO:0070301|GO:0006805|GO:0008285|GO:0048514|GO:0044281|GO:0006809|GO:0005739|GO:0004497|GO:0042574|GO:0030199|GO:0042572|GO:0016712|GO:0007155|GO:0008202|GO:0030336|GO:0046466|GO:0043065|GO:0070330|GO:0005506|GO:0019373|GO:0008631|GO:0071603|GO:0009636|GO:0032088|GO:0001525|GO:0010575|GO:0045766|GO:0046427|GO:0008210|GO:0071407|GO:0061304|GO:0019825|GO:0043542|GO:…	38297765	chr2	38297706	-	hs|2p22.2	NM_000104	cytochrome P450, family 1, subfamily B, polypeptide 1	CYP1B1	chr2:38297765-38297706	NM_000104	Hs.154654
A_33_P3270776	6.52587	2.70617	up	FALSE	Homo sapiens HtrA serine peptidase 3 (HTRA3), transcript variant 2, mRNA [NM_001297559]	94031	GO:0030514|GO:0005515|GO:0004252|GO:0004175|GO:0006508|GO:0008236|GO:0005576|GO:0001558|GO:0030512|GO:0005520	8288509	chr4	8288450	+	hs|4p16.1	NM_001297559	HtrA serine peptidase 3	HTRA3	chr4:8288450-8288509	NM_001297559	Hs.479119
A_23_P24135	6.51981	2.70483	up	FALSE	Homo sapiens tachykinin receptor 2 (TACR2), mRNA [NM_001057]	6865	GO:0005515|GO:0007588|GO:0070459|GO:0005886|GO:0033685|GO:0007217|GO:0014057|GO:0014827|GO:0004995|GO:0006936|GO:0070474|GO:0005887|GO:0016497|GO:0051602|GO:0035106|GO:0043117	71164785	chr10	71164726	-	hs|10q22.1	NM_001057	tachykinin receptor 2	TACR2	chr10:71164785-71164726	NM_001057	Hs.88372
A_19_P00316164	6.51321	2.70337	up	FALSE	PREDICTED: Homo sapiens uncharacterized LOC101928858 (RP11-434D9.1), transcript variant X2, ncRNA [XR_425858]	101928858		67093414	chr5	67093355	+	hs|5q13.1	XR_425858	uncharacterized LOC101928858	LOC101928858	chr5:67093355-67093414	XR_425858
A_33_P3402615	6.48923	2.69805	up	FALSE	Homo sapiens solute carrier family 6 (neurotransmitter transporter, glycine), member 9 (SLC6A9), transcript variant 2, mRNA [NM_201649]	6536	GO:0015375|GO:0015816|GO:0016020|GO:0005886|GO:0005887|GO:0005328|GO:0006836|GO:0006810|GO:0055085|GO:0003333	44462221	chr1	44462162	-	hs|1p34.1	NM_201649	solute carrier family 6 (neurotransmitter transporter, glycine), member 9	SLC6A9	chr1:44462221-44462162	NM_201649	Hs.442590
A_33_P3341601	6.48167	2.69637	up	FALSE	Homo sapiens WD repeat domain 86 (WDR86), transcript variant 1, mRNA [NM_001284260]	349136		151078309	chr7	151078250	-	hs|7q36.1	NM_001284260	WD repeat domain 86	WDR86	chr7:151078309-151078250	NM_001284260	Hs.647083
A_23_P134835	6.4809	2.69619	up	FALSE	Homo sapiens chondroitin sulfate N-acetylgalactosaminyltransferase 1 (CSGALNACT1), transcript variant 2, mRNA [NM_018371]	55790	GO:0008037|GO:0051216|GO:0008283|GO:0044281|GO:0015014|GO:0009653|GO:0046872|GO:0005622|GO:0030206|GO:0030198|GO:0032580|GO:0030204|GO:0047238|GO:0030203|GO:0047237|GO:0050653|GO:0008955|GO:0050650|GO:0050651|GO:0005975|GO:0019276|GO:0015020|GO:0008376|GO:0007399|GO:0030166|GO:0001958|GO:0030173|GO:0000139|GO:0009405|GO:0046398|GO:0030210	19262014	chr8	19261955	-	hs|8p21.3	NM_018371	chondroitin sulfate N-acetylgalactosaminyltransferase 1	CSGALNACT1	chr8:19262014-19261955	NM_018371	Hs.613729
A_33_P3265024	6.46673	2.69304	up	FALSE	Homo sapiens suppression of tumorigenicity 5 (ST5), transcript variant 1, mRNA [NM_005418]	6764	GO:0017112|GO:0032851|GO:0070374	8752010	chr11	8751951	-	hs|11p15.4	NM_005418	suppression of tumorigenicity 5	ST5	chr11:8752010-8751951	NM_005418	Hs.117715
A_23_P138541	6.46013	2.69156	up	FALSE	Homo sapiens aldo-keto reductase family 1, member C3 (AKR1C3), transcript variant 1, mRNA [NM_003739]	8644	GO:0019369|GO:0044598|GO:0006693|GO:0044597|GO:0007603|GO:0001758|GO:0047017|GO:0005622|GO:0016488|GO:0047020|GO:0071395|GO:0047023|GO:0047115|GO:0044259|GO:0004745|GO:0010942|GO:0070062|GO:0000060|GO:0045550|GO:1900053|GO:2000224|GO:0004032|GO:0061370|GO:0004033|GO:0048385|GO:0007186|GO:0071384|GO:0042448|GO:2000379|GO:0055114|GO:0051897|GO:0008284|GO:0047086|GO:0045703|GO:0071799|GO:0005634|GO:…	5147848	chr10	5147789	+	hs|10p15.1	NM_003739	aldo-keto reductase family 1, member C3	AKR1C3	chr10:5147789-5147848	NM_003739	Hs.78183
A_33_P3257574	6.43968	2.68699	up	FALSE	PREDICTED: Homo sapiens uncharacterized LOC101928958 (LOC101928958), ncRNA [XR_241872]	101928958		89380351	chr6	89380292	+	hs|6q15	XR_241872	uncharacterized LOC101928958	LOC101928958	chr6:89380292-89380351	XR_241872
A_23_P10542	6.43746	2.68649	up	FALSE	Homo sapiens HtrA serine peptidase 3 (HTRA3), transcript variant 1, mRNA [NM_053044]	94031	GO:0030514|GO:0005515|GO:0004252|GO:0004175|GO:0006508|GO:0008236|GO:0005576|GO:0001558|GO:0030512|GO:0005520	8307762	chr4	8307703	+	hs|4p16.1	NM_053044	HtrA serine peptidase 3	HTRA3	chr4:8307703-8307762	NM_053044	Hs.479119
A_19_P00319398	6.42509	2.68372	up	FALSE	Homo sapiens endogenous retrovirus group MER34, member 1 (ERVMER34-1), transcript variant 1, mRNA [NM_024534]	100288413	GO:0019031|GO:0016021	53609761	chr4	53609702	-	hs|4q12	NM_024534	endogenous retrovirus group MER34, member 1	ERVMER34-1	chr4:53609761-53609702	NM_024534	Hs.363087
A_23_P160466	6.42349	2.68336	up	FALSE	Homo sapiens solute carrier family 19 (thiamine transporter), member 2 (SLC19A2), mRNA [NM_006996]	10560	GO:0005515|GO:0015403|GO:0015234|GO:0015888|GO:0005886|GO:0015884|GO:0006767|GO:0071934|GO:0008517|GO:0044281|GO:0042723|GO:0006766|GO:0016021	169433321	chr1	169433262	-	hs|1q24.2	NM_006996	solute carrier family 19 (thiamine transporter), member 2	SLC19A2	chr1:169433321-169433262	NM_006996	Hs.30246
A_33_P3254096	6.4082	2.67992	up	FALSE	Homo sapiens peptidase inhibitor 15 (PI15), mRNA [NM_015886]	51050	GO:0008150|GO:0010466|GO:0030414|GO:0070062	75767231	chr8	75767172	+	hs|8q21.11	NM_015886	peptidase inhibitor 15	PI15	chr8:75767172-75767231	NM_015886	Hs.98558
A_19_P00808794	6.40194	2.67851	up	FALSE	BROAD Institute lincRNA (XLOC_l2_008221), lincRNA [TCONS_l2_00014842]			114581451	chr2	114581392	-	hs|2q14.1			XLOC_l2_008221	chr2:114581451-114581392
A_19_P00318418	6.39838	2.67771	up	FALSE	Homo sapiens thromboxane A synthase 1 (platelet) (TBXAS1), transcript variant 5, mRNA [NM_001166254]	6916	GO:0019369|GO:0019371|GO:0006805|GO:0005506|GO:0044281|GO:0006690|GO:0004497|GO:0045907|GO:0030644|GO:0005789|GO:0016021|GO:0016705|GO:0004796|GO:0055114|GO:0020037	139487225	chr7	139487166	+	hs|7q34	NM_001166254	thromboxane A synthase 1 (platelet)	TBXAS1	chr7:139487166-139487225	NM_001166254	Hs.520757
A_23_P52336	6.39836	2.6777	up	FALSE	Homo sapiens unc-5 homolog B (C. elegans) (UNC5B), transcript variant 1, mRNA [NM_170744]	219699	GO:0005515|GO:0043524|GO:0043065|GO:0007411|GO:2001240|GO:0014068|GO:0016021|GO:0097190|GO:0033564	73059656	chr10	73059597	+	hs|10q22.1	NM_170744	unc-5 homolog B (C. elegans)	UNC5B	chr10:73059597-73059656	NM_170744	Hs.522997
A_33_P3831099	6.39274	2.67644	up	FALSE	Homo sapiens cDNA FLJ45817 fis, clone NT2RP7020343. [AK127717]	401433		151075016	chr7	151074957	-	hs|7q36.1	AK127717	uncharacterized LOC401433	LOC401433	chr7:151075016-151074957		Hs.647082
A_33_P3358898	6.37851	2.67322	up	FALSE	Homo sapiens scavenger receptor cysteine rich family, 5 domains (SSC5D), transcript variant 1, mRNA [NM_001144950]	284297	GO:2000483|GO:0050830|GO:0042494|GO:0050840|GO:0007275|GO:0005615|GO:0006898|GO:0005622|GO:0031012|GO:0050829|GO:0005737|GO:0016020|GO:0045087|GO:0043236|GO:0001968|GO:0005044	56030410	chr19	56030351	+	hs|19q13.42	NM_001144950	scavenger receptor cysteine rich family, 5 domains	SSC5D	chr19:56030351-56030410	NM_001144950	Hs.554182
A_24_P924816	6.36438	2.67002	up	FALSE	Homo sapiens solute carrier family 2 (facilitated glucose transporter), member 13 (SLC2A13), mRNA [NM_052885]	114134	GO:0005886|GO:0022891|GO:0016021|GO:0055085	40149281	chr12	40149222	-	hs|12q12	NM_052885	solute carrier family 2 (facilitated glucose transporter), member 13	SLC2A13	chr12:40149281-40149222	NM_052885	Hs.558595
A_33_P3265749	6.34621	2.66589	up	FALSE	Homo sapiens prostaglandin E receptor 3 (subtype EP3) (PTGER3), transcript variant 7, mRNA [NM_198717]	5733	GO:0008219|GO:0005886|GO:0007200|GO:0005635|GO:0004957|GO:0007204|GO:0006351|GO:0031622|GO:0007186|GO:0005887|GO:0032496|GO:0001660|GO:0015701|GO:0007188|GO:0016021|GO:0004879|GO:0035810|GO:0030522	71478048	chr1	71477989	-	hs|1p31.1	NM_198717	prostaglandin E receptor 3 (subtype EP3)	PTGER3	chr1:71478048-71477989	NM_198717	Hs.445000
A_24_P32627	6.34361	2.6653	up	FALSE	long intergenic non-protein coding RNA 1183 [Source:HGNC Symbol;Acc:HGNC:49566] [ENST00000513708]	728586		127277008	chr5	127276949	+	hs|5q23.2	XR_159059	long intergenic non-protein coding RNA 1183	LINC01183	chr5:127276949-127277008	XR_159059	Hs.582532
A_33_P3257518	6.29844	2.65499	up	FALSE	Homo sapiens uncharacterized LOC400221 (FLJ22447), long non-coding RNA [NR_039985]	400221		62121292	chr14	62121233	+	hs|14q23.2	NR_039985	uncharacterized LOC400221	FLJ22447	chr14:62121233-62121292	NR_039985	Hs.344000
A_33_P3263902	6.29677	2.65461	up	FALSE	Homo sapiens MAX interactor 1, dimerization protein (MXI1), transcript variant 1, mRNA [NM_005962]	4601	GO:0005737|GO:0008285|GO:0003714|GO:0046983|GO:0005730|GO:0042994|GO:0005634|GO:0000122|GO:0003677|GO:0006351	111986040	chr10	111985981	+	hs|10q25.2	NM_005962	MAX interactor 1, dimerization protein	MXI1	chr10:111985981-111986040	NM_005962	Hs.728542
A_33_P3224819	6.28333	2.65153	up	FALSE	Homo sapiens solute carrier family 45, member 4 (SLC45A4), transcript variant 1, mRNA [NM_001286646]	57210	GO:0006810|GO:0016021	142220970	chr8	142220911	-	hs|8q24.3	NM_001286646	solute carrier family 45, member 4	SLC45A4	chr8:142220970-142220911	NM_001286646	Hs.372492
A_33_P3251640	6.27798	2.6503	up	FALSE	Homo sapiens long intergenic non-protein coding RNA 663 (LINC00663), long non-coding RNA [NR_026956]	284440		19867728	chr19	19867669	-	hs|19p13.11		long intergenic non-protein coding RNA 663	LINC00663	chr19:19867728-19867669	NR_026956	Hs.665307
A_32_P111996	6.27744	2.65018	up	FALSE	Homo sapiens uncharacterized LOC441058 (MGC39584), long non-coding RNA [NR_038377]	441058		49484	chr4_gl000193_random	49425	-		NR_038377	uncharacterized LOC441058	MGC39584	chr4_gl000193_random:49484-49425	NR_038377	Hs.130535
A_33_P3307113	6.2565	2.64536	up	FALSE	Homo sapiens microseminoprotein, prostate associated (MSMP), mRNA [NM_001044264]	692094	GO:0008150|GO:0003674|GO:0005737|GO:0005615	35753050	chr9	35752991	-	hs|9p13.3	NM_001044264	microseminoprotein, prostate associated	MSMP	chr9:35753050-35752991	NM_001044264	Hs.571601
A_33_P3373259	6.2177	2.63638	up	FALSE	Homo sapiens calcium channel, voltage-dependent, alpha 2/delta subunit 3 (CACNA2D3), mRNA [NM_018398]	55799	GO:0005245|GO:0070588|GO:0034765|GO:0016021|GO:0046872	54913109	chr3	54913050	+	hs|3p14.3	NM_018398	calcium channel, voltage-dependent, alpha 2/delta subunit 3	CACNA2D3	chr3:54913050-54913109	NM_018398	Hs.656687
A_23_P164179	6.21618	2.63603	up	FALSE	Homo sapiens transducer of ERBB2, 1 (TOB1), transcript variant 1, mRNA [NM_005749]	10140	GO:0005515|GO:0017148|GO:0030971|GO:0008285|GO:0060212|GO:0003714|GO:0060213|GO:0046332|GO:0005634|GO:0009967|GO:0030014|GO:0030514|GO:0005737|GO:0045668|GO:1900153|GO:0005070|GO:0007184	48940557	chr17	48940498	-	hs|17q21.33	NM_005749	transducer of ERBB2, 1	TOB1	chr17:48940557-48940498	NM_005749	Hs.744946
A_24_P176079	6.19884	2.632	up	FALSE	Homo sapiens WAS protein family, member 3 (WASF3), transcript variant 1, mRNA [NM_006646]	10810	GO:0005737|GO:0006461|GO:0014003|GO:0008360|GO:0030032|GO:0007010|GO:0030041|GO:0003779|GO:0005856|GO:0030027|GO:0070062|GO:0031643	27262753	chr13	27262694	+	hs|13q12.13	NM_006646	WAS protein family, member 3	WASF3	chr13:27262694-27262753	NM_006646	Hs.618732
A_23_P16523	6.18204	2.62808	up	FALSE	Homo sapiens growth differentiation factor 15 (GDF15), mRNA [NM_004864]	9518	GO:0007267|GO:0010862|GO:0005576|GO:0042981|GO:0005125|GO:0005160|GO:0005615|GO:0060395|GO:0007165|GO:0043408|GO:0007179|GO:0048468|GO:0008083|GO:0070062	18499949	chr19	18499890	+	hs|19p13.11	NM_004864	growth differentiation factor 15	GDF15	chr19:18499890-18499949	NM_004864	Hs.616962
A_23_P92730	6.17147	2.62561	up	FALSE	Homo sapiens heat shock 27kDa protein 3 (HSPB3), mRNA [NM_006308]	8988	GO:0006986|GO:0005737|GO:0005634	53752143	chr5	53752084	+	hs|5q11.2	NM_006308	heat shock 27kDa protein 3	HSPB3	chr5:53752084-53752143	NM_006308	Hs.41707
A_33_P3343196	6.14995	2.62057	up	FALSE	Homo sapiens ceruloplasmin (ferroxidase) (CP), transcript variant 1, mRNA [NM_000096]	1356	GO:0006879|GO:0004322|GO:0005507|GO:0051087|GO:0072562|GO:0005576|GO:0005765|GO:0055085|GO:0005615|GO:0006825|GO:0070062|GO:0055114	148890861	chr3	148890802	-	hs|3q24	NM_000096	ceruloplasmin (ferroxidase)	CP	chr3:148890861-148890802	NM_000096	Hs.558314
A_33_P3380457	6.14886	2.62032	up	FALSE	Homo sapiens G protein-coupled receptor 88 (GPR88), mRNA [NM_022049]	54112	GO:0007186|GO:0005886|GO:0004930|GO:0050885|GO:0007626|GO:0016021|GO:0005575|GO:0019228	101007516	chr1	101007457	+	hs|1p21.2	NM_022049	G protein-coupled receptor 88	GPR88	chr1:101007457-101007516	NM_022049	Hs.170053
A_23_P62881	6.13149	2.61624	up	FALSE	Homo sapiens SH3-domain GRB2-like (endophilin) interacting protein 1 (SGIP1), mRNA [NM_032291]	84251	GO:0005515|GO:0008017|GO:0017124|GO:0005886|GO:0030122|GO:0097320|GO:0030136|GO:0002021|GO:0006897|GO:2000253|GO:0005737|GO:0005905|GO:0005543|GO:0048260|GO:2000507	67210158	chr1	67210099	+	hs|1p31.3	NM_032291	SH3-domain GRB2-like (endophilin) interacting protein 1	SGIP1	chr1:67210099-67210158	NM_032291	Hs.132121
A_33_P3350726	6.13049	2.616	up	FALSE	Homo sapiens peroxisome proliferator-activated receptor gamma (PPARG), transcript variant 3, mRNA [NM_138711]	5468	GO:0005515|GO:0010467|GO:0043627|GO:0030308|GO:0006367|GO:0003700|GO:0044212|GO:0033189|GO:0009409|GO:0003707|GO:0007507|GO:0042953|GO:0042594|GO:0004879|GO:0019395|GO:0032869|GO:0010745|GO:0019903|GO:0030331|GO:0000122|GO:0001890|GO:0002674|GO:0045165|GO:0007186|GO:0032966|GO:0045087|GO:0045600|GO:0005654|GO:0008270|GO:0001012|GO:0015909|GO:0019899|GO:0045892|GO:0006629|GO:0033993|GO:0031100|GO:…	12434187	chr3	12434128	+	hs|3p25.2	NM_138711	peroxisome proliferator-activated receptor gamma	PPARG	chr3:12434128-12434187	NM_138711	Hs.162646
A_23_P144959	6.12117	2.61381	up	FALSE	Homo sapiens versican (VCAN), transcript variant 1, mRNA [NM_004385]	1462	GO:0005515|GO:0008037|GO:0008347|GO:0044281|GO:0005539|GO:0005615|GO:0043231|GO:0030208|GO:0007507|GO:0030207|GO:0030206|GO:0005540|GO:0030198|GO:0007155|GO:0030204|GO:0030203|GO:0043202|GO:0005975|GO:0005796|GO:0005509|GO:0005578|GO:0005576|GO:0007275|GO:0007417|GO:0001649|GO:0031012|GO:0001501|GO:0016020|GO:0009405|GO:0030246|GO:0005201	82876361	chr5	82876302	+	hs|5q14.3	NM_004385	versican	VCAN	chr5:82876302-82876361	NM_004385	Hs.643801
A_32_P231179	6.06555	2.60064	up	FALSE	Homo sapiens tektin 4 (TEKT4), transcript variant 1, mRNA [NM_144705]	150483	GO:0005737|GO:0031514|GO:0030030|GO:0005874|GO:0005634	95541379	chr2	95540731	+	hs|2q11.1	NM_144705	tektin 4	TEKT4	chr2:95540731-95541379	NM_144705	Hs.631517
A_23_P35725	6.04538	2.59583	up	FALSE	Homo sapiens anoctamin 3 (ANO3), mRNA [NM_031418]	63982	GO:0034220|GO:0005886|GO:0017128|GO:0006869|GO:0005229|GO:0016021|GO:0055085	26684730	chr11	26684671	+	hs|11p14.2	NM_031418	anoctamin 3	ANO3	chr11:26684671-26684730	NM_031418	Hs.91791
A_33_P3369716	6.04221	2.59508	up	FALSE	Homo sapiens uncharacterized LOC100507195 (LOC100507195), long non-coding RNA [NR_120458]	100507195		68825700	chr12	68825641	-	hs|12q15	NR_120458	uncharacterized LOC100507195	LOC100507195	chr12:68825700-68825641	NR_120458
A_33_P3303542	6.0394	2.5944	up	FALSE	Homo sapiens scavenger receptor cysteine rich family, 5 domains (SSC5D), transcript variant 1, mRNA [NM_001144950]	284297	GO:2000483|GO:0050830|GO:0042494|GO:0050840|GO:0007275|GO:0005615|GO:0006898|GO:0005622|GO:0031012|GO:0050829|GO:0005737|GO:0016020|GO:0045087|GO:0043236|GO:0001968|GO:0005044	56030362	chr19	56030303	+	hs|19q13.42	NM_001144950	scavenger receptor cysteine rich family, 5 domains	SSC5D	chr19:56030303-56030362	NM_001144950	Hs.554182
A_24_P362904	6.02409	2.59074	up	FALSE	Homo sapiens 6-phosphofructo-2-kinase/fructose-2,6-biphosphatase 4 (PFKFB4), mRNA [NM_004567]	5210	GO:0005975|GO:0044281|GO:0005524|GO:0006096|GO:0005829|GO:0004331|GO:0016311|GO:0009405|GO:0006006|GO:0046835|GO:0006003|GO:0003873|GO:0006000	48555513	chr3	48555454	-	hs|3p21.31	NM_004567	6-phosphofructo-2-kinase/fructose-2,6-biphosphatase 4	PFKFB4	chr3:48555513-48555454	NM_004567	Hs.476217
A_33_P3333603	6.00883	2.58709	up	FALSE	Homo sapiens SPARC related modular calcium binding 1 (SMOC1), transcript variant 2, mRNA [NM_022137]	64093	GO:0005515|GO:0007165|GO:0045667|GO:0030198|GO:0001654|GO:0010811|GO:0005509|GO:0050840|GO:0060173|GO:0030154|GO:0005604	70490163	chr14	70490104	+	hs|14q24.2	NM_022137	SPARC related modular calcium binding 1	SMOC1	chr14:70490104-70490163	NM_022137	Hs.497349
A_24_P133253	6.00851	2.58701	up	FALSE	Homo sapiens KIT ligand (KITLG), transcript variant b, mRNA [NM_000899]	4254	GO:0005515|GO:0033026|GO:0005886|GO:0008283|GO:0001755|GO:0050731|GO:0046579|GO:0005615|GO:0035234|GO:0005737|GO:0007173|GO:0043406|GO:0045636|GO:0007155|GO:0005856|GO:0035162|GO:0048011|GO:0048015|GO:0045740|GO:0005576|GO:0005125|GO:0097192|GO:0007165|GO:0008543|GO:0045087|GO:0002763|GO:0016021|GO:0008083|GO:0070668|GO:0005173|GO:0008584|GO:0038095	88886712	chr12	88886653	-	hs|12q21.32	NM_000899	KIT ligand	KITLG	chr12:88886712-88886653	NM_000899	Hs.1048
A_24_P260101	5.991	2.5828	up	FALSE	Homo sapiens membrane metallo-endopeptidase (MME), transcript variant 2b, mRNA [NM_007289]	4311	GO:0005515|GO:0030424|GO:0005886|GO:0002003|GO:0045202|GO:0030425|GO:0005737|GO:0006508|GO:0070062|GO:0042277|GO:0044306|GO:0001822|GO:0071492|GO:0071493|GO:0046449|GO:0019233|GO:0050435|GO:0008021|GO:0005903|GO:0004175|GO:0071345|GO:0005887|GO:0008270|GO:0016021|GO:0090399|GO:0004222|GO:0005925|GO:0044267|GO:0006518|GO:0008238	154900809	chr3	154900750	+	hs|3q25.2	NM_007289	membrane metallo-endopeptidase	MME	chr3:154900750-154900809	NM_007289	Hs.307734
A_33_P3242878	5.98513	2.58138	up	FALSE	Homo sapiens EF-hand calcium binding domain 6 (EFCAB6), transcript variant 1, mRNA [NM_022785]	64800	GO:0006355|GO:0005509|GO:0005634|GO:0006351	44112788	chr22	44112729	-	hs|22q13.2	NM_022785	EF-hand calcium binding domain 6	EFCAB6	chr22:44112788-44112729	NM_022785	Hs.658996
A_23_P137035	5.97474	2.57888	up	FALSE	Homo sapiens pirin (iron-binding nuclear protein) (PIR), transcript variant 1, mRNA [NM_003662]	8544	GO:0005515|GO:0003712|GO:0006355|GO:0005737|GO:0006366|GO:0008127|GO:0030224|GO:0005634|GO:0046872|GO:0055114	15403117	chrX	15403058	-	hs|Xp22.2	NM_003662	pirin (iron-binding nuclear protein)	PIR	chrX:15403117-15403058	NM_003662	Hs.495728
A_33_P3225066	5.97001	2.57773	up	FALSE	Homo sapiens DnaJ (Hsp40) homolog, subfamily C, member 12 (DNAJC12), transcript variant 2, mRNA [NM_201262]	56521		69583132	chr10	69583073	-	hs|10q21.3	NM_201262	DnaJ (Hsp40) homolog, subfamily C, member 12	DNAJC12	chr10:69583132-69583073	NM_201262	Hs.260720
A_33_P3331916	5.96302	2.57604	up	FALSE	Homo sapiens long intergenic non-protein coding RNA 545 (LINC00545), long non-coding RNA [NR_103813]	440132		31457499	chr13	31457440	+	hs|13q12.3		long intergenic non-protein coding RNA 545	LINC00545	chr13:31457440-31457499	NR_103813	Hs.729493
A_33_P3223503	5.95346	2.57373	up	FALSE	Homo sapiens furry homolog (Drosophila) (FRY), mRNA [NM_023037]	10129	GO:0005737|GO:0000922|GO:0005815	32869570	chr13	32869511	+	hs|13q13.1	NM_023037	furry homolog (Drosophila)	FRY	chr13:32869511-32869570	NM_023037	Hs.507669
A_24_P929388	5.95128	2.5732	up	FALSE	Homo sapiens transmembrane protein 169 (TMEM169), transcript variant 3, mRNA [NM_138390]	92691	GO:0016021	216966749	chr2	216966690	+	hs|2q35	NM_138390	transmembrane protein 169	TMEM169	chr2:216966690-216966749	NM_138390	Hs.334916
A_19_P00319534	5.94278	2.57114	up	FALSE	Homo sapiens Prader Willi/Angelman region RNA 5 (PWAR5), long non-coding RNA [NR_022008]	8123		25233378	chr15	25233319	+	hs|15q11.2	NR_022008	Prader Willi/Angelman region RNA 5	PWAR5	chr15:25233319-25233378	NR_022008	Hs.660427
A_32_P88262	5.90759	2.56257	up	FALSE	Homo sapiens solute carrier family 7, member 14 (SLC7A14), mRNA [NM_020949]	57709	GO:0015171|GO:0010923|GO:0016021|GO:0005765|GO:0003333	170178270	chr3	170178211	-	hs|3q26.2	NM_020949	solute carrier family 7, member 14	SLC7A14	chr3:170178270-170178211	NM_020949	Hs.596660
A_33_P3211634	5.89997	2.56071	up	FALSE	Homo sapiens peptidylprolyl isomerase (cyclophilin)-like 6 (PPIL6), transcript variant 4, mRNA [NM_001286361]	285755	GO:0000413|GO:0006457|GO:0003755	109748110	chr6	109748051	-	hs|6q21	NM_001286361	peptidylprolyl isomerase (cyclophilin)-like 6	PPIL6	chr6:109748110-109748051	NM_001286361	Hs.32234
A_24_P71649	5.89588	2.55971	up	FALSE	Homo sapiens contactin 3 (plasmacytoma associated) (CNTN3), mRNA [NM_020872]	5067	GO:0005886|GO:0031225|GO:0007155|GO:0007399	74312407	chr3	74312348	-	hs|3p12.3	NM_020872	contactin 3 (plasmacytoma associated)	CNTN3	chr3:74312407-74312348	NM_020872	Hs.12723
A_23_P158318	5.87485	2.55455	up	FALSE	Homo sapiens receptor tyrosine kinase-like orphan receptor 2 (ROR2), mRNA [NM_004560]	4920	GO:0005515|GO:0017147|GO:0008285|GO:0005886|GO:0001756|GO:0090263|GO:0007223|GO:0030154|GO:0005109|GO:0030538|GO:0090090|GO:0060071|GO:0030335|GO:0042472|GO:0007254|GO:0007275|GO:0018108|GO:0005524|GO:0007165|GO:0005887|GO:0001502|GO:0004714|GO:0045893|GO:0007169|GO:0030669	94485526	chr9	94485467	-	hs|9q22.31	NM_004560	receptor tyrosine kinase-like orphan receptor 2	ROR2	chr9:94485526-94485467	NM_004560	Hs.98255
A_19_P00801885	5.86962	2.55327	up	FALSE	Homo sapiens long intergenic non-protein coding RNA 545 (LINC00545), long non-coding RNA [NR_103813]	440132		31457476	chr13	31457417	+	hs|13q12.3		long intergenic non-protein coding RNA 545	LINC00545	chr13:31457417-31457476	NR_103813	Hs.729493
A_33_P3383796	5.86715	2.55266	up	FALSE	Homo sapiens golgin A7 family, member B (GOLGA7B), mRNA [NM_001010917]	401647	GO:0000139	99629761	chr10	99629702	+	hs|10q24.2	NM_001010917	golgin A7 family, member B	GOLGA7B	chr10:99629702-99629761	NM_001010917	Hs.567524
A_33_P3252068	5.86012	2.55093	up	FALSE	Homo sapiens lysine (K)-specific demethylase 7A (KDM7A), mRNA [NM_030647]	80853	GO:0032454|GO:0035574|GO:0035575|GO:0005506|GO:0005730|GO:0006325|GO:0005634|GO:0035064|GO:0051864|GO:0006351|GO:0070544|GO:0071557|GO:0016706|GO:0005654|GO:0008270|GO:0030901|GO:0045893|GO:0071558|GO:0055114|GO:0033169	139796415	chr7	139796356	-	hs|7q34	NM_030647	lysine (K)-specific demethylase 7A	KDM7A	chr7:139796415-139796356	NM_030647	Hs.308710
A_33_P3281191	5.84517	2.54724	up	FALSE	Homo sapiens nidogen 1 (NID1), mRNA [NM_002508]	4811	GO:0005509|GO:0005518|GO:0010811|GO:0005605|GO:0043394|GO:0005576|GO:0032836|GO:0071944|GO:0005604|GO:0031012|GO:0007160|GO:0022617|GO:0030198|GO:0043237|GO:0043236|GO:0071711|GO:0070062	236139213	chr1	236139154	-	hs|1q42.3	NM_002508	nidogen 1	NID1	chr1:236139213-236139154	NM_002508	Hs.356624
A_33_P3279831	5.83832	2.54555	up	FALSE	Homo sapiens proline-rich nuclear receptor coactivator 1 (PNRC1), mRNA [NM_006813]	10957	GO:0005515|GO:0006355|GO:0005634|GO:0006351	89793916	chr6	89793857	+	hs|6q15	NM_006813	proline-rich nuclear receptor coactivator 1	PNRC1	chr6:89793857-89793916	NM_006813	Hs.75969
A_23_P210763	5.82118	2.54131	up	FALSE	Homo sapiens jagged 1 (JAG1), mRNA [NM_000214]	182	GO:0005515|GO:0007220|GO:0005886|GO:0045599|GO:0003184|GO:0005112|GO:0072017|GO:0003215|GO:0061073|GO:2000737|GO:0061314|GO:0045639|GO:0007219|GO:0045944|GO:0042127|GO:0045445|GO:0045446|GO:0097150|GO:0045747|GO:0030097|GO:0030334|GO:0042491|GO:0002011|GO:0001709|GO:0060411|GO:0005509|GO:0035909|GO:0045177|GO:0005576|GO:0061444|GO:0001525|GO:0007399|GO:0045669|GO:0061156|GO:0045665|GO:0016020|GO:…	10619120	chr20	10619061	-	hs|20p12.2	NM_000214	jagged 1	JAG1	chr20:10619120-10619061	NM_000214	Hs.626544
A_23_P408249	5.82071	2.5412	up	FALSE	Homo sapiens phosphoenolpyruvate carboxykinase 1 (soluble) (PCK1), mRNA [NM_002591]	5105	GO:0031406|GO:0032868|GO:0014823|GO:0030145|GO:0000287|GO:0017144|GO:0005975|GO:0006094|GO:0006107|GO:0044281|GO:0042593|GO:0005525|GO:0005829|GO:0046327|GO:0005737|GO:0004613|GO:0009405|GO:0006006|GO:0019003|GO:0006475|GO:0070062	56141089	chr20	56141030	+	hs|20q13.31	NM_002591	phosphoenolpyruvate carboxykinase 1 (soluble)	PCK1	chr20:56141030-56141089	NM_002591	Hs.1872
A_24_P296508	5.79319	2.53436	up	FALSE	Homo sapiens solute carrier family 43 (amino acid system L transporter), member 2 (SLC43A2), transcript variant 2, mRNA [NM_152346]	124935	GO:0005886|GO:0006865|GO:0016021|GO:0015179|GO:0055085|GO:0006811	1477761	chr17	1477702	-	hs|17p13.3	NM_152346	solute carrier family 43 (amino acid system L transporter), member 2	SLC43A2	chr17:1477761-1477702	NM_152346	Hs.160550
A_23_P347632	5.79289	2.53428	up	FALSE	Homo sapiens metastasis suppressor 1 (MTSS1), transcript variant 2, mRNA [NM_014751]	9788	GO:0072160|GO:0007009|GO:0005515|GO:0030036|GO:0030035|GO:0034334|GO:0050680|GO:0006928|GO:0030139|GO:0030282|GO:0015629|GO:0042802|GO:0061333|GO:0005737|GO:0051015|GO:0010960|GO:0005912|GO:0032233|GO:2001013|GO:0030041|GO:0007155|GO:0072102|GO:0005102|GO:0001726|GO:0001701|GO:0071498|GO:0003785|GO:0007169	125563314	chr8	125563255	-	hs|8q24.13	NM_014751	metastasis suppressor 1	MTSS1	chr8:125563314-125563255	NM_014751	Hs.336994
A_23_P98402	5.76364	2.52698	up	FALSE	Homo sapiens SID1 transmembrane family, member 2 (SIDT2), mRNA [NM_001040455]	51092	GO:0000902|GO:0051033|GO:0044342|GO:0003323|GO:0042593|GO:0016021|GO:0005765|GO:0033227|GO:0061178|GO:0009749	117068136	chr11	117068077	+	hs|11q23.3	NM_001040455	SID1 transmembrane family, member 2	SIDT2	chr11:117068077-117068136	NM_001040455	Hs.712144
A_24_P388528	5.74098	2.5213	up	FALSE	Homo sapiens ST6 beta-galactosamide alpha-2,6-sialyltranferase 1 (ST6GAL1), transcript variant 1, mRNA [NM_173216]	6480	GO:0008373|GO:0006054|GO:0016266|GO:0003835|GO:0030173|GO:0000139|GO:0006493|GO:0006959|GO:0032580|GO:0006488|GO:0044267|GO:0070062|GO:0018279|GO:0043687	186796111	chr3	186796052	+	hs|3q27.3	NM_173216	ST6 beta-galactosamide alpha-2,6-sialyltranferase 1	ST6GAL1	chr3:186796052-186796111	NM_173216	Hs.207459
A_23_P92025	5.72239	2.51662	up	FALSE	Homo sapiens cell death-inducing DFFA-like effector c (CIDEC), transcript variant 3, mRNA [NM_022094]	63924	GO:0005811|GO:0003674|GO:0006355|GO:0005783|GO:0097194|GO:0006915|GO:0042981|GO:0005634|GO:0034389|GO:0006351|GO:0005829	9911691	chr3	9911632	-	hs|3p25.3	NM_022094	cell death-inducing DFFA-like effector c	CIDEC	chr3:9911691-9911632	NM_022094	Hs.567562
A_33_P3245278	5.7178	2.51546	up	FALSE	Homo sapiens protein tyrosine phosphatase, receptor type, G (PTPRG), mRNA [NM_002841]	5793	GO:0005515|GO:0007420|GO:0005887|GO:0005001|GO:0010977|GO:0007169|GO:0005615|GO:0035335|GO:0004725|GO:0070062|GO:0042802|GO:0010633	62280573	chr3	62280514	+	hs|3p14.2	NM_002841	protein tyrosine phosphatase, receptor type, G	PTPRG	chr3:62280514-62280573	NM_002841	Hs.595541
A_32_P35947	5.71136	2.51384	up	FALSE	ens	728763		241932632	chr2	241932573	+	hs|2q37.3		rootletin-like	LOC728763	chr2:241932573-241932632
A_23_P46470	5.70104	2.51123	up	FALSE	Homo sapiens ERBB receptor feedback inhibitor 1 (ERRFI1), mRNA [NM_018948]	54206	GO:0005515|GO:0060426|GO:0060428|GO:0019901|GO:0048286|GO:0006950|GO:0005634|GO:0005100|GO:0031234|GO:0031953|GO:0045616|GO:0005737|GO:0032321|GO:0007175|GO:0043589	8072267	chr1	8072208	-	hs|1p36.23	NM_018948	ERBB receptor feedback inhibitor 1	ERRFI1	chr1:8072267-8072208	NM_018948	Hs.605445
A_24_P125335	5.70045	2.51107	up	FALSE	Homo sapiens chemokine (C-C motif) ligand 13 (CCL13), mRNA [NM_005408]	6357	GO:0008009|GO:0007165|GO:0006955|GO:0006954|GO:0006935|GO:0008360|GO:0007010|GO:0048245|GO:0007267|GO:0006874|GO:0005102|GO:0005615	32685365	chr17	32685309	+	hs|17q12	NM_005408	chemokine (C-C motif) ligand 13	CCL13	chr17:32685309-32685365	NM_005408	Hs.414629
A_23_P20035	5.68365	2.50682	up	FALSE	G protein-coupled receptor 146 [Source:HGNC Symbol;Acc:HGNC:21718] [ENST00000397095]	115330	GO:0007186|GO:0005886|GO:0004930|GO:0016021	1098616	chr7	1098557	+	hs|7p22.3	XM_006715642	G protein-coupled receptor 146	GPR146	chr7:1098557-1098616	XM_006715642	Hs.718624
A_23_P205900	5.65135	2.49859	up	FALSE	Homo sapiens neurotrophic tyrosine kinase, receptor, type 3 (NTRK3), transcript variant 1, mRNA [NM_001012338]	4916	GO:0005515|GO:0008284|GO:0032856|GO:0070306|GO:0071300|GO:0019056|GO:0045471|GO:2000251|GO:0048678|GO:0050927|GO:0002039|GO:0000187|GO:0005737|GO:0033138|GO:0046777|GO:0032148|GO:0090102|GO:0060548|GO:0051412|GO:0030335|GO:0042490|GO:0043121|GO:0048665|GO:0018108|GO:0005524|GO:0048712|GO:0010628|GO:0043235|GO:0005030|GO:0046875|GO:0005887|GO:0048691|GO:0007623|GO:0001933|GO:0004714|GO:0001764|GO:…	88420244	chr15	88420185	-	hs|15q25.3	NM_001012338	neurotrophic tyrosine kinase, receptor, type 3	NTRK3	chr15:88420244-88420185	NM_001012338	Hs.410969
A_23_P140057	5.64439	2.49682	up	FALSE	Homo sapiens tumor necrosis factor receptor superfamily, member 19 (TNFRSF19), transcript variant 1, mRNA [NM_018647]	55504	GO:0005031|GO:0007254|GO:0006915|GO:0016021|GO:0043123|GO:0001942|GO:0033209	24243176	chr13	24243117	+	hs|13q12.12	NM_018647	tumor necrosis factor receptor superfamily, member 19	TNFRSF19	chr13:24243117-24243176	NM_018647	Hs.149168
A_33_P3646051	5.63507	2.49443	up	FALSE	Homo sapiens cDNA FLJ37005 fis, clone BRACE2009122. [AK094324]			37294814	chr19	37294755	+	hs|19q13.12	AK094324	lnc-ZNF345-1:1	lnc-ZNF345-1	chr19:37294755-37294814		Hs.570010
A_23_P203183	5.63502	2.49442	up	FALSE	Homo sapiens apolipoprotein C-III (APOC3), mRNA [NM_000040]	345	GO:0050995|GO:0007603|GO:0042627|GO:0070328|GO:0043434|GO:0010897|GO:0044281|GO:0010903|GO:0034379|GO:0005615|GO:0034361|GO:0042953|GO:0006954|GO:0005543|GO:0034382|GO:0010987|GO:0015485|GO:0034363|GO:0070653|GO:0030234|GO:0010989|GO:0019433|GO:0071333|GO:0060621|GO:0055102|GO:0070062|GO:0008203|GO:0042632|GO:0032489|GO:0033344|GO:0007584|GO:0042493|GO:0043691|GO:0045717|GO:0034366|GO:0005576|GO:…	116703589	chr11	116703530	+	hs|11q23.3	NM_000040	apolipoprotein C-III	APOC3	chr11:116703530-116703589	NM_000040	Hs.73849
A_23_P87238	5.61398	2.48902	up	FALSE	Homo sapiens serum amyloid A4, constitutive (SAA4), mRNA [NM_006512]	6291	GO:0034364|GO:0005576|GO:0006953|GO:0070062	18254043	chr11	18253984	-	hs|11p15.1	NM_006512	serum amyloid A4, constitutive	SAA4	chr11:18254043-18253984	NM_006512	Hs.1955
A_23_P103328	5.61136	2.48835	up	FALSE	Homo sapiens prostaglandin E receptor 3 (subtype EP3) (PTGER3), transcript variant 4, mRNA [NM_198714]	5733	GO:0008219|GO:0005886|GO:0007200|GO:0005635|GO:0004957|GO:0007204|GO:0006351|GO:0031622|GO:0007186|GO:0005887|GO:0032496|GO:0001660|GO:0015701|GO:0007188|GO:0016021|GO:0004879|GO:0035810|GO:0030522	71318361	chr1	71318302	-	hs|1p31.1	NM_198714	prostaglandin E receptor 3 (subtype EP3)	PTGER3	chr1:71318361-71318302	NM_198714	Hs.445000
A_23_P318284	5.60323	2.48626	up	FALSE	Homo sapiens glycerol-3-phosphate dehydrogenase 1-like (GPD1L), mRNA [NM_015141]	23171	GO:0005886|GO:0019674|GO:0044281|GO:0042803|GO:0005829|GO:0046168|GO:0060373|GO:0090038|GO:0051287|GO:0010765|GO:0033137|GO:2000010|GO:0019432|GO:0006654|GO:0044255|GO:0070062|GO:0086005|GO:0009331|GO:0005975|GO:0004367|GO:2000649|GO:0006734|GO:0044325|GO:0002027|GO:0006644|GO:0017080|GO:0046474|GO:0055114	32209930	chr3	32209871	+	hs|3p22.3	NM_015141	glycerol-3-phosphate dehydrogenase 1-like	GPD1L	chr3:32209871-32209930	NM_015141	Hs.82432
A_24_P330822	5.58442	2.48141	up	FALSE	HNF1 homeobox B [Source:HGNC Symbol;Acc:HGNC:11630] [ENST00000621123]	6928	GO:0005515|GO:0003700|GO:0006366|GO:0030111|GO:0044212|GO:0003705|GO:0048793|GO:0042663|GO:0005634|GO:0060261|GO:0009952|GO:0001714|GO:0072181|GO:0061296|GO:0060677|GO:0042803|GO:0048806|GO:0005667|GO:0046982|GO:0001822|GO:0001826|GO:0039020|GO:0000122|GO:1900212|GO:0003677|GO:0050673|GO:0009749|GO:0072095|GO:0061017|GO:0048557|GO:0031018|GO:0005654|GO:0048754|GO:0045893|GO:0030073|GO:0030902|GO:…	36059175	chr17	36059116	-	hs|17q12	BT007126	HNF1 homeobox B	HNF1B	chr17:36059175-36059116		Hs.191144
A_24_P290286	5.57501	2.47898	up	FALSE	Homo sapiens prolyl 4-hydroxylase, alpha polypeptide III (P4HA3), transcript variant 1, mRNA [NM_182904]	283208	GO:0031418|GO:0005506|GO:0005788|GO:0004656|GO:0019511|GO:0016702|GO:0055114	73980697	chr11	73979228	-	hs|11q13.4	NM_182904	prolyl 4-hydroxylase, alpha polypeptide III	P4HA3	chr11:73980697-73979228	NM_182904	Hs.660541
A_23_P126103	5.55943	2.47494	up	FALSE	Homo sapiens cystathionine gamma-lyase (CTH), transcript variant 1, mRNA [NM_001902]	1491	GO:0005515|GO:0019344|GO:0005516|GO:0070814|GO:0019346|GO:2001234|GO:0006534|GO:0005634|GO:0044540|GO:0044281|GO:0005829|GO:0030968|GO:0018272|GO:0034641|GO:0005737|GO:0051092|GO:0051289|GO:0004123|GO:0043123|GO:0070062|GO:0016846|GO:0047982|GO:0080146|GO:0000096|GO:0000098|GO:0030170|GO:0044524|GO:0005654	70905100	chr1	70905041	+	hs|1p31.1	NM_001902	cystathionine gamma-lyase	CTH	chr1:70905041-70905100	NM_001902	Hs.19904
A_24_P33895	5.55294	2.47325	up	FALSE	Homo sapiens activating transcription factor 3 (ATF3), transcript variant 4, mRNA [NM_001040619]	467	GO:0005515|GO:0008284|GO:0000977|GO:0003700|GO:0003714|GO:0005730|GO:0006094|GO:0005634|GO:0000122|GO:0035914|GO:0000978|GO:0001228|GO:0006351|GO:0042802|GO:0030968|GO:0001078|GO:0045944|GO:0005654|GO:0006987|GO:0044267	212792896	chr1	212792837	+	hs|1q32.3	NM_001040619	activating transcription factor 3	ATF3	chr1:212792837-212792896	NM_001040619	Hs.460
A_23_P372308	5.54819	2.47202	up	FALSE	Homo sapiens repulsive guidance molecule family member a (RGMA), transcript variant 4, mRNA [NM_020211]	56963	GO:0005886|GO:0007411|GO:0005783|GO:0031225|GO:0030509|GO:0015026|GO:0070062	93586835	chr15	93586776	-	hs|15q26.1	NM_020211	repulsive guidance molecule family member a	RGMA	chr15:93586835-93586776	NM_020211	Hs.271277
A_23_P33364	5.52934	2.46711	up	FALSE	Homo sapiens SH3 domain containing 19 (SH3D19), transcript variant 1, mRNA [NM_001009555]	152503	GO:0005515|GO:0051044|GO:0005794|GO:0005886|GO:0022604|GO:0007010|GO:0006892|GO:0061024|GO:0005654|GO:0070064|GO:0005829	152041658	chr4	152041599	-	hs|4q31.3	NM_001009555	SH3 domain containing 19	SH3D19	chr4:152041658-152041599	NM_001009555	Hs.744983
A_33_P3278515	5.52353	2.46559	up	FALSE	Homo sapiens uncharacterized LOC101929231 (LOC101929231), long non-coding RNA [NR_110240]	101929231		150704748	chr2	150704689	+	hs|2q23.3	NR_110240	uncharacterized LOC101929231	LOC101929231	chr2:150704689-150704748	NR_110240
A_33_P3332492	5.51936	2.4645	up	FALSE	Homo sapiens fibronectin type III and ankyrin repeat domains 1 (FANK1), mRNA [NM_145235]	92565	GO:0005737|GO:0005654	127697118	chr10	127697059	+	hs|10q26.2	NM_145235	fibronectin type III and ankyrin repeat domains 1	FANK1	chr10:127697059-127697118	NM_145235	Hs.352591
A_32_P167471	5.51906	2.46442	up	FALSE	Homo sapiens calmin (calponin-like, transmembrane) (CLMN), mRNA [NM_024734]	79789	GO:0005737|GO:0008285|GO:0003779|GO:0016021|GO:0031175	95648676	chr14	95648617	-	hs|14q32.13	NM_024734	calmin (calponin-like, transmembrane)	CLMN	chr14:95648676-95648617	NM_024734	Hs.301478
A_24_P349207	5.51821	2.4642	up	FALSE	Homo sapiens POM121 membrane glycoprotein (rat) pseudogene (LOC441081), non-coding RNA [NR_073404]	441081	GO:0016021	68931876	chr5	68931817	+	hs|5q13.2	NR_073404	POM121 membrane glycoprotein (rat) pseudogene	LOC441081	chr5:68931817-68931876	NR_073404	Hs.721548
A_23_P145074	5.50356	2.46036	up	FALSE	Homo sapiens proline-rich nuclear receptor coactivator 1 (PNRC1), mRNA [NM_006813]	10957	GO:0005515|GO:0006355|GO:0005634|GO:0006351	89794485	chr6	89794426	+	hs|6q15	NM_006813	proline-rich nuclear receptor coactivator 1	PNRC1	chr6:89794426-89794485	NM_006813	Hs.75969
A_33_P3347417	5.50275	2.46015	up	FALSE	Homo sapiens spen family transcriptional repressor (SPEN), mRNA [NM_015001]	23013	GO:0001191|GO:0005515|GO:0003700|GO:0003714|GO:0000122|GO:0006351|GO:0000166|GO:0003697|GO:0007219|GO:0050769|GO:0017053|GO:0001085|GO:0016032|GO:0005654|GO:0045893|GO:0045892|GO:0070062	16255167	chr1	16255108	+	hs|1p36.13	NM_015001	spen family transcriptional repressor	SPEN	chr1:16255108-16255167	NM_015001	Hs.744843
A_23_P4161	5.50064	2.4596	up	FALSE	arylsulfatase G [Source:HGNC Symbol;Acc:HGNC:24102] [ENST00000448504]	22901	GO:0006665|GO:0006790|GO:0006687|GO:0005783|GO:0005788|GO:0004065|GO:0044281|GO:0044267|GO:0005764|GO:0005615|GO:0046872|GO:0043687	66418288	chr17	66418229	+	hs|17q24.2	AB023218	arylsulfatase G	ARSG	chr17:66418229-66418288
A_24_P29401	5.4964	2.45849	up	FALSE	Homo sapiens phosphoinositide-3-kinase, regulatory subunit 1 (alpha) (PIK3R1), transcript variant 1, mRNA [NM_181523]	5295	GO:0005515|GO:0034976|GO:0005159|GO:0005158|GO:0043560|GO:0050900|GO:0042993|GO:0033120|GO:0034644|GO:0007173|GO:0043551|GO:0046326|GO:0043559|GO:0043125|GO:0032869|GO:0030335|GO:0032760|GO:0005168|GO:0019903|GO:0030168|GO:0014065|GO:0008543|GO:0045087|GO:0006644|GO:0038096|GO:0038095|GO:0008134|GO:0001953|GO:0043548|GO:0008625|GO:0008286|GO:0050852|GO:0001678|GO:0005886|GO:0031295|GO:0060396|GO:…	67596845	chr5	67596786	+	hs|5q13.1	NM_181523	phosphoinositide-3-kinase, regulatory subunit 1 (alpha)	PIK3R1	chr5:67596786-67596845	NM_181523	Hs.132225
A_24_P148094	5.49431	2.45794	up	FALSE	Homo sapiens leptin receptor overlapping transcript (LEPROT), transcript variant 1, mRNA [NM_017526]	54741	GO:0060400|GO:0005794|GO:0000139|GO:0005102|GO:0016021|GO:0046426|GO:0010008|GO:2000009|GO:0005768	65897591	chr1	65897532	+	hs|1p31.3	NM_017526	leptin receptor overlapping transcript	LEPROT	chr1:65897532-65897591	NM_017526	Hs.23581
A_23_P11984	5.48499	2.45549	up	FALSE	Homo sapiens solute carrier family 6 (neurotransmitter transporter, glycine), member 9 (SLC6A9), transcript variant 2, mRNA [NM_201649]	6536	GO:0015375|GO:0015816|GO:0016020|GO:0005886|GO:0005887|GO:0005328|GO:0006836|GO:0006810|GO:0055085|GO:0003333	44466646	chr1	44466499	-	hs|1p34.1	NM_201649	solute carrier family 6 (neurotransmitter transporter, glycine), member 9	SLC6A9	chr1:44466646-44466499	NM_201649	Hs.442590
A_33_P3363425	5.47626	2.45319	up	FALSE	Homo sapiens FERM domain containing 3 (FRMD3), transcript variant 1, mRNA [NM_174938]	257019	GO:0008092|GO:0005737|GO:0016021|GO:0005856|GO:0019898	85859651	chr9	85859592	-	hs|9q21.32	NM_174938	FERM domain containing 3	FRMD3	chr9:85859651-85859592	NM_174938	Hs.127535
A_24_P409126	5.45839	2.44847	up	FALSE	Homo sapiens cDNA FLJ31509 fis, clone NT2RI1000016. [AK056071]	22862	GO:0012506|GO:0009566|GO:0016337|GO:0060009|GO:0005794|GO:0016020|GO:0001669|GO:0000139|GO:0007286|GO:0016021|GO:0005829	49720099	chr13	49720040	+	hs|13q14.2	AK056071	fibronectin type III domain containing 3A	FNDC3A	chr13:49720040-49720099		Hs.508010
A_33_P3258274	5.4577	2.44829	up	FALSE	tissue factor pathway inhibitor (lipoprotein-associated coagulation inhibitor) [Source:HGNC Symbol;Acc:HGNC:11760] [ENST00000481132]	7035	GO:0010951|GO:0009986|GO:0005886|GO:0004866|GO:0007596|GO:0005783|GO:0004867|GO:0031090|GO:0007598|GO:0005576|GO:0031225|GO:0005615	188349577	chr2	188349518	-	hs|2q32.1	AB209866	tissue factor pathway inhibitor (lipoprotein-associated coagulation inhibitor)	TFPI	chr2:188349577-188349518
A_23_P58464	5.44136	2.44397	up	FALSE	Homo sapiens protocadherin beta 6 (PCDHB6), transcript variant 1, mRNA [NM_018939]	56130	GO:0016339|GO:0005887|GO:0005509|GO:0007268|GO:0016021|GO:0007155|GO:0007416|GO:0007156|GO:0007399	140532299	chr5	140532240	+	hs|5q31.3	NM_018939	protocadherin beta 6	PCDHB6	chr5:140532240-140532299	NM_018939	Hs.283085
A_23_P84910	5.4354	2.44239	up	FALSE	Homo sapiens zinc finger protein 157 (ZNF157), mRNA [NM_003446]	7712	GO:0006355|GO:0003700|GO:0005634|GO:0000122|GO:0003677|GO:0046872|GO:0006351	47273024	chrX	47272965	+	hs|Xp11.23	NM_003446	zinc finger protein 157	ZNF157	chrX:47272965-47273024	NM_003446	Hs.89897
A_23_P344555	5.43213	2.44152	up	FALSE	Homo sapiens neural precursor cell expressed, developmentally down-regulated 9 (NEDD9), transcript variant 1, mRNA [NM_006403]	4739	GO:0005515|GO:0005794|GO:0005819|GO:0005634|GO:0030027|GO:0007165|GO:0000922|GO:0005737|GO:0007067|GO:0007229|GO:0007010|GO:0007155|GO:0051017|GO:0005925|GO:0005938|GO:0040008|GO:0051301	11184702	chr6	11184643	-	hs|6p24.2	NM_006403	neural precursor cell expressed, developmentally down-regulated 9	NEDD9	chr6:11184702-11184643	NM_006403	Hs.37982
A_23_P49988	5.42101	2.43856	up	FALSE	Homo sapiens keratin associated protein 4-2 (KRTAP4-2), mRNA [NM_033062]	85291	GO:0045095	39333880	chr17	39333821	-	hs|17q21.2	NM_033062	keratin associated protein 4-2	KRTAP4-2	chr17:39333880-39333821	NM_033062	Hs.380165
A_23_P251486	5.40947	2.43549	up	FALSE	Homo sapiens collectin sub-family member 10 (C-type lectin) (COLEC10), mRNA [NM_006438]	10584	GO:0005737|GO:0005581|GO:0005576|GO:0005537	120118935	chr8	120118876	+	hs|8q24.12	NM_006438	collectin sub-family member 10 (C-type lectin)	COLEC10	chr8:120118876-120118935	NM_006438	Hs.176615
A_23_P6252	5.40792	2.43507	up	FALSE	Homo sapiens Down syndrome critical region 8 (DSCR8), transcript variant 4, long non-coding RNA [NR_026838]	84677	GO:0008150|GO:0003674|GO:0005575	39528468	chr21	39528409	+	hs|21q22.13	NR_026838	Down syndrome critical region 8	DSCR8	chr21:39528409-39528468	NR_026838	Hs.733345
A_33_P3276693	5.40579	2.43451	up	FALSE	Homo sapiens placental growth factor (PGF), transcript variant 1, mRNA [NM_002632]	5228	GO:0005515|GO:0048010|GO:0001666|GO:0001658|GO:0007565|GO:0008284|GO:0046982|GO:0042493|GO:0031100|GO:0007267|GO:0002040|GO:0005576|GO:0060688|GO:0005615|GO:0045766|GO:0042803|GO:0032870|GO:0030154|GO:0007165|GO:0016020|GO:0001938|GO:0051781|GO:0008083|GO:0008201	75408599	chr14	75408540	-	hs|14q24.3	NM_002632	placental growth factor	PGF	chr14:75408599-75408540	NM_002632	Hs.252820
A_24_P361457	5.39658	2.43205	up	FALSE	Homo sapiens endonuclease V (ENDOV), transcript variant 1, mRNA [NM_173627]	284131	GO:0005737|GO:0003727|GO:0006281|GO:0000287|GO:0016891|GO:0043566|GO:0005730|GO:0016888|GO:0000737	78411343	chr17	78411284	+	hs|17q25.3	NM_173627	endonuclease V	ENDOV	chr17:78411284-78411343	NM_173627	Hs.728933
A_33_P3240018	5.39575	2.43182	up	FALSE	Homo sapiens phosphodiesterase 3B, cGMP-inhibited (PDE3B), mRNA [NM_000922]	5140	GO:0033629|GO:0005515|GO:0008286|GO:0032869|GO:0050995|GO:0005794|GO:0004119|GO:0004114|GO:0005783|GO:0042593|GO:0001525|GO:0043422|GO:0046872|GO:0005829|GO:0007162|GO:0050796|GO:0016020|GO:0007596|GO:0031018|GO:0016525|GO:0016021|GO:0043951|GO:0032045|GO:0006198	14892350	chr11	14892291	+	hs|11p15.2	NM_000922	phosphodiesterase 3B, cGMP-inhibited	PDE3B	chr11:14892291-14892350	NM_000922	Hs.445711
A_19_P00812308	5.38894	2.43	up	FALSE	Homo sapiens FOXF1 adjacent non-coding developmental regulatory RNA (FENDRR), transcript variant 2, long non-coding RNA [NR_036444]	400550		86522607	chr16	86522548	-	hs|16q24.1	NR_036444	FOXF1 adjacent non-coding developmental regulatory RNA	FENDRR	chr16:86522607-86522548	NR_036444	Hs.448825
A_24_P123408	5.3875	2.42962	up	FALSE	Homo sapiens actin binding LIM protein family, member 3 (ABLIM3), transcript variant 2, mRNA [NM_014945]	22885	GO:0042384|GO:0005737|GO:0001725|GO:0030036|GO:0007411|GO:0045944|GO:0030032|GO:0008270|GO:0003779|GO:0030027|GO:0006351	148627383	chr5	148626089	+	hs|5q32	NM_014945	actin binding LIM protein family, member 3	ABLIM3	chr5:148626089-148627383	NM_014945	Hs.49688
A_23_P98205	5.37807	2.42709	up	FALSE	Homo sapiens carbohydrate (keratan sulfate Gal-6) sulfotransferase 1 (CHST1), mRNA [NM_003654]	8534	GO:0006790|GO:0005976|GO:0005975|GO:0044281|GO:0042339|GO:0045130|GO:0006954|GO:0000139|GO:0018146|GO:0008146|GO:0009405|GO:0016021|GO:0006012|GO:0030203	45671095	chr11	45671036	-	hs|11p11.2	NM_003654	carbohydrate (keratan sulfate Gal-6) sulfotransferase 1	CHST1	chr11:45671095-45671036	NM_003654	Hs.104576
A_19_P00318409	5.36645	2.42397	up	FALSE	Homo sapiens nuclear paraspeckle assembly transcript 1 (non-protein coding) (NEAT1), long non-coding RNA [NR_028272]	283131		65192268	chr11	65192209	+	hs|11q13.1	NR_028272	nuclear paraspeckle assembly transcript 1 (non-protein coding)	NEAT1	chr11:65192209-65192268	NR_028272	Hs.523789
A_23_P212050	5.36064	2.4224	up	FALSE	Homo sapiens butyrylcholinesterase (BCHE), mRNA [NM_000055]	590	GO:0033265|GO:0003990|GO:0008285|GO:0042493|GO:0004104|GO:0072562|GO:0051384|GO:0005576|GO:0043279|GO:0003824|GO:0014016|GO:0019695|GO:0042802|GO:0051593|GO:0001540|GO:0016020|GO:0050805|GO:0005641|GO:0050783|GO:0005788|GO:0007612|GO:0019899|GO:0044267	165490878	chr3	165490819	-	hs|3q26.1	NM_000055	butyrylcholinesterase	BCHE	chr3:165490878-165490819	NM_000055	Hs.420483
A_24_P349196	5.35503	2.42089	up	FALSE	Homo sapiens coiled-coil domain containing 30 (CCDC30), mRNA [NM_001080850]	728621	GO:0070062	43119849	chr1	43119790	+	hs|1p34.2	NM_001080850	coiled-coil domain containing 30	CCDC30	chr1:43119790-43119849	NM_001080850	Hs.729640
A_23_P252388	5.34445	2.41804	up	FALSE	Homo sapiens sperm flagellar 2 (SPEF2), transcript variant 1, mRNA [NM_024867]	79925	GO:0009566|GO:0060541|GO:0035082|GO:0005794|GO:0002177|GO:0097225|GO:0046983|GO:0010259|GO:0007283|GO:0002520|GO:0048702|GO:0048854	35800248	chr5	35800189	+	hs|5p13.2	NM_024867	sperm flagellar 2	SPEF2	chr5:35800189-35800248	NM_024867	Hs.298863
A_23_P60166	5.3129	2.4095	up	FALSE	Homo sapiens DEP domain containing MTOR-interacting protein (DEPTOR), transcript variant 1, mRNA [NM_022783]	64798	GO:2001236|GO:0035556|GO:0005622|GO:0005515|GO:0045792|GO:0032007|GO:0006469	121062641	chr8	121062582	+	hs|8q24.12	NM_022783	DEP domain containing MTOR-interacting protein	DEPTOR	chr8:121062582-121062641	NM_022783	Hs.112981
A_23_P346912	5.28963	2.40317	up	FALSE	Homo sapiens spermatogenesis associated 17 (SPATA17), mRNA [NM_138796]	128153	GO:0005516|GO:0005737	217975157	chr1	217975098	+	hs|1q41	NM_138796	spermatogenesis associated 17	SPATA17	chr1:217975098-217975157	NM_138796	Hs.171130
A_23_P89570	5.27538	2.39927	up	FALSE	Homo sapiens zinc finger, MYND-type containing 15 (ZMYND15), transcript variant 2, mRNA [NM_032265]	84225	GO:0005737|GO:0042826|GO:0007286|GO:0005634|GO:0045892|GO:0046872|GO:0006351	4649358	chr17	4649299	+	hs|17p13.2	NM_032265	zinc finger, MYND-type containing 15	ZMYND15	chr17:4649299-4649358	NM_032265	Hs.47223
A_33_P3464025	5.25269	2.39306	up	FALSE	PREDICTED: Homo sapiens uncharacterized LOC646241 (RP11-454P21.1), transcript variant X1, misc_RNA [XR_241747]	646241		17930455	chr5	17930396	+	hs|5p15.1	XR_241747	uncharacterized LOC646241	LOC646241	chr5:17930396-17930455	XR_241747	Hs.407197
A_23_P75529	5.25214	2.3929	up	FALSE	Homo sapiens PBX/knotted 1 homeobox 2 (PKNOX2), mRNA [NM_022062]	63876	GO:0043565|GO:0003785|GO:0005737|GO:0051015|GO:0006357|GO:0015630|GO:0005634|GO:0015629|GO:0003677	125303015	chr11	125302956	+	hs|11q24.2	NM_022062	PBX/knotted 1 homeobox 2	PKNOX2	chr11:125302956-125303015	NM_022062	Hs.278564
A_23_P135990	5.24909	2.39207	up	FALSE	Homo sapiens solute carrier organic anion transporter family, member 2A1 (SLCO2A1), mRNA [NM_005630]	6578	GO:0015132|GO:0016020|GO:0015732|GO:0005886|GO:0005887|GO:0006869|GO:0043252|GO:0055085|GO:0005319	133651840	chr3	133651781	-	hs|3q22.1	NM_005630	solute carrier organic anion transporter family, member 2A1	SLCO2A1	chr3:133651840-133651781	NM_005630	Hs.518270
A_23_P23639	5.24833	2.39186	up	FALSE	Homo sapiens mucolipin 2 (MCOLN2), mRNA [NM_153259]	255231	GO:0034220|GO:0005886|GO:0070588|GO:0016021|GO:0055085	85392254	chr1	85392195	-	hs|1p22.3	NM_153259	mucolipin 2	MCOLN2	chr1:85392254-85392195	NM_153259	Hs.591446
A_23_P121657	5.23578	2.38841	up	FALSE	Homo sapiens heparan sulfate (glucosamine) 3-O-sulfotransferase 1 (HS3ST1), mRNA [NM_005114]	9957	GO:0005975|GO:0005796|GO:0009405|GO:0008146|GO:0044281|GO:0016021|GO:0008467|GO:0030203|GO:0006024	11400729	chr4	11400670	-	hs|4p15.33	NM_005114	heparan sulfate (glucosamine) 3-O-sulfotransferase 1	HS3ST1	chr4:11400729-11400670	NM_005114	Hs.507348
A_23_P162142	5.23038	2.38692	up	FALSE	Homo sapiens tsukushi, small leucine rich proteoglycan (TSKU), transcript variant 1, mRNA [NM_015516]	25987	GO:0010468|GO:0021960|GO:0021540|GO:0021670|GO:0030178|GO:0061073|GO:0005615	76508922	chr11	76508863	+	hs|11q13.5	NM_015516	tsukushi, small leucine rich proteoglycan	TSKU	chr11:76508863-76508922	NM_015516	Hs.8361
A_23_P314145	5.16804	2.36962	up	FALSE	Homo sapiens uronyl-2-sulfotransferase (UST), mRNA [NM_005715]	10090	GO:0030208|GO:0000139|GO:0005975|GO:0009405|GO:0008146|GO:0006477|GO:0044281|GO:0016021|GO:0030204|GO:0030203	149397628	chr6	149397569	+	hs|6q25.1	NM_005715	uronyl-2-sulfotransferase	UST	chr6:149397569-149397628	NM_005715	Hs.657370
A_23_P61406	5.15839	2.36692	up	FALSE	Homo sapiens SHC (Src homology 2 domain containing) transforming protein 3 (SHC3), mRNA [NM_016848]	53358	GO:0005515|GO:0008286|GO:0030971|GO:0048011|GO:0005886|GO:0019901|GO:0035249|GO:0007265|GO:0005575|GO:0007417|GO:0005829|GO:0007173|GO:0007611|GO:0004871|GO:0007169	91628173	chr9	91628114	-	hs|9q22.1	NM_016848	SHC (Src homology 2 domain containing) transforming protein 3	SHC3	chr9:91628173-91628114	NM_016848	Hs.292737
A_23_P141394	5.13721	2.36099	up	FALSE	Homo sapiens WD repeat domain, phosphoinositide interacting 1 (WIPI1), mRNA [NM_017983]	55062	GO:0005802|GO:0030136|GO:0050681|GO:0034497|GO:0005829|GO:0030968|GO:0005737|GO:0006497|GO:0005856|GO:0000045|GO:0006995|GO:0000422|GO:0000421|GO:0030331|GO:0080025|GO:0006914|GO:0005102|GO:0000407|GO:0032266|GO:0034045|GO:0048203|GO:0000139|GO:0006987|GO:0044267|GO:0010008|GO:0019898	66417513	chr17	66417454	-	hs|17q24.2	NM_017983	WD repeat domain, phosphoinositide interacting 1	WIPI1	chr17:66417513-66417454	NM_017983	Hs.463964
A_23_P414281	5.11679	2.35524	up	FALSE	Homo sapiens chromosome 16 open reading frame 71 (C16orf71), mRNA [NM_139170]	146562		4799366	chr16	4799307	+	hs|16p13.3	NM_139170	chromosome 16 open reading frame 71	C16orf71	chr16:4799307-4799366	NM_139170	Hs.602738
A_33_P3228305	5.11634	2.35511	up	FALSE	Homo sapiens Rho GTPase activating protein 26 (ARHGAP26), transcript variant 1, mRNA [NM_015071]	23092	GO:0005515|GO:0007009|GO:0051056|GO:0030036|GO:0007264|GO:0005575|GO:0005100|GO:0005829|GO:0007399|GO:0005543|GO:0032321|GO:0005856|GO:0005925	142608549	chr5	142608490	+	hs|5q31.3	NM_015071	Rho GTPase activating protein 26	ARHGAP26	chr5:142608490-142608549	NM_015071	Hs.654668
A_33_P3273664	5.11531	2.35482	up	FALSE	Homo sapiens arylsulfatase family, member K (ARSK), mRNA [NM_198150]	153642	GO:0006665|GO:0006687|GO:0005788|GO:0005576|GO:0004065|GO:0044281|GO:0044267|GO:0046872|GO:0043687	94903752	chr5	94903693	+	hs|5q15	NM_198150	arylsulfatase family, member K	ARSK	chr5:94903693-94903752	NM_198150	Hs.585051
A_24_P267592	5.10901	2.35304	up	FALSE	Homo sapiens SAM domain and HD domain 1 (SAMHD1), mRNA [NM_015474]	25939	GO:0005515|GO:0032567|GO:0046061|GO:0006203|GO:0005886|GO:0003723|GO:0019221|GO:0005634|GO:0008832|GO:0003676|GO:0005622|GO:0051607|GO:0006955|GO:0060337|GO:0051289|GO:0045088|GO:0005654|GO:0008270	35533863	chr20	35533804	-	hs|20q11.23	NM_015474	SAM domain and HD domain 1	SAMHD1	chr20:35533863-35533804	NM_015474	Hs.580681
A_33_P3368014	5.09702	2.34965	up	FALSE	Homo sapiens hydrogen voltage gated channel 1 (HVCN1), transcript variant 1, mRNA [NM_001040107]	84329	GO:0071294|GO:0035036|GO:0005886|GO:0022843|GO:0010043|GO:0071467|GO:0007338|GO:0030171|GO:0034220|GO:0005887|GO:0034765|GO:0016021|GO:0009268|GO:0015992|GO:0032504	111088033	chr12	111087974	-	hs|12q24.11	NM_001040107	hydrogen voltage gated channel 1	HVCN1	chr12:111088033-111087974	NM_001040107	Hs.334637
A_24_P212481	5.09505	2.3491	up	FALSE	Homo sapiens multiple C2 domains, transmembrane 1 (MCTP1), transcript variant L, mRNA [NM_024717]	79772	GO:0005544|GO:0019722|GO:0005509|GO:0016021	94208929	chr5	94208870	-	hs|5q15	NM_024717	multiple C2 domains, transmembrane 1	MCTP1	chr5:94208929-94208870	NM_024717	Hs.655087
A_23_P166248	5.09503	2.34909	up	FALSE	Homo sapiens regulator of calcineurin 1 (RCAN1), transcript variant 1, mRNA [NM_004414]	1827	GO:0005515|GO:0007165|GO:0006355|GO:0019722|GO:0003700|GO:0008015|GO:0005634|GO:0007417|GO:0003677|GO:0042802	35889068	chr21	35889009	-	hs|21q22.12	NM_004414	regulator of calcineurin 1	RCAN1	chr21:35889068-35889009	NM_004414	Hs.282326
A_33_P3390207	5.08893	2.34736	up	FALSE	Homo sapiens transmembrane protein 155 (TMEM155), mRNA [NM_152399]	132332	GO:0005576	122680578	chr4	122680519	-	hs|4q27	NM_152399	transmembrane protein 155	TMEM155	chr4:122680578-122680519	NM_152399	Hs.27524
A_32_P97169	5.08772	2.34702	up	FALSE	Homo sapiens glypican 6 (GPC6), mRNA [NM_005708]	10082	GO:0005886|GO:0007603|GO:0005796|GO:0005975|GO:0005578|GO:0006027|GO:0043395|GO:0005634|GO:0044281|GO:0031225|GO:0001523|GO:0005615|GO:0006024|GO:0016477|GO:0005887|GO:0009405|GO:0030204|GO:0030203|GO:0043202	95059393	chr13	95059334	+	hs|13q32.1	NM_005708	glypican 6	GPC6	chr13:95059334-95059393	NM_005708	Hs.444329
A_23_P254863	5.08589	2.3465	up	FALSE	Homo sapiens NIM1 serine/threonine protein kinase (NIM1K), transcript variant 1, mRNA [NM_153361]	167359	GO:0000287|GO:0004674|GO:0006468|GO:0005524	43280762	chr5	43280703	+	hs|5p12	NM_153361	NIM1 serine/threonine protein kinase	NIM1K	chr5:43280703-43280762	NM_153361	Hs.25845
A_23_P22800	5.08255	2.34555	up	FALSE	Homo sapiens testis specific protein, Y-linked 3 (TSPY3), mRNA [NM_001077697]	728137	GO:0007506|GO:0005737|GO:0006334|GO:0005634|GO:0007283|GO:0030154	9237850	chrY	9237685	+	hs|Yp11.2	NM_001077697	testis specific protein, Y-linked 3	TSPY3	chrY:9237685-9237850	NM_001077697	Hs.556121
A_23_P127948	5.0764	2.3438	up	FALSE	Homo sapiens adrenomedullin (ADM), mRNA [NM_001124]	133	GO:0005515|GO:0008284|GO:0031700|GO:0008285|GO:2001214|GO:0006701|GO:0060712|GO:0031102|GO:0008015|GO:0060670|GO:0031100|GO:0030819|GO:0009409|GO:0007267|GO:0005615|GO:0007204|GO:0031623|GO:0007507|GO:0005737|GO:0048589|GO:0042594|GO:0045906|GO:0045909|GO:0032496|GO:0042475|GO:0006171|GO:0032868|GO:0001666|GO:0007565|GO:0043065|GO:0008209|GO:0007568|GO:0005102|GO:0009611|GO:0001843|GO:0051384|GO:…	10328839	chr11	10328780	+	hs|11p15.4	NM_001124	adrenomedullin	ADM	chr11:10328780-10328839	NM_001124	Hs.441047
A_33_P3522511	5.06769	2.34133	up	FALSE	Homo sapiens mRNA, chromosome 1 specific transcript KIAA0485. [AB007954]			61596965	chr1	61596906	+	hs|1p31.3	AB007954	lnc-INADL-2:1	lnc-INADL-2	chr1:61596906-61596965		Hs.604754
A_23_P57856	5.06518	2.34061	up	FALSE	Homo sapiens B-cell CLL/lymphoma 6 (BCL6), transcript variant 2, mRNA [NM_001130845]	604	GO:0005515|GO:0030308|GO:0003700|GO:0008285|GO:0030036|GO:0030890|GO:0035024|GO:0005657|GO:0005634|GO:0048294|GO:0007266|GO:0007283|GO:0046872|GO:0042092|GO:0043380|GO:0006954|GO:0048821|GO:0002903|GO:0030183|GO:0032319|GO:0002467|GO:2000773|GO:0002634|GO:0000060|GO:0032764|GO:0045746|GO:0043065|GO:0000977|GO:0050727|GO:0000122|GO:0001227|GO:0031490|GO:0006351|GO:0006974|GO:0043565|GO:0000902|GO:…	187439700	chr3	187439641	-	hs|3q27.3	NM_001130845	B-cell CLL/lymphoma 6	BCL6	chr3:187439700-187439641	NM_001130845	Hs.478588
A_33_P3316273	5.05771	2.33848	up	FALSE	Homo sapiens chemokine (C-C motif) ligand 3 (CCL3), mRNA [NM_002983]	6348	GO:0005515|GO:0019722|GO:0051928|GO:0008360|GO:0006887|GO:0005615|GO:0042802|GO:0005622|GO:0031726|GO:0043525|GO:0006935|GO:0000165|GO:0016301|GO:0071356|GO:0007610|GO:0070374|GO:0031663|GO:0008009|GO:0030335|GO:0032760|GO:0023052|GO:0030593|GO:0071621|GO:0009636|GO:0014808|GO:0030502|GO:0043085|GO:0042056|GO:0043308|GO:0001649|GO:0043922|GO:0016004|GO:0071346|GO:0071347|GO:0043491|GO:0048245|GO:…	34415664	chr17	34415605	-	hs|17q12	NM_002983	chemokine (C-C motif) ligand 3	CCL3	chr17:34415664-34415605	NM_002983	Hs.514107
A_23_P125588	5.0466	2.33531	up	FALSE	Homo sapiens tenomodulin (TNMD), mRNA [NM_022144]	64102	GO:0071773|GO:0005737|GO:0035990|GO:0001937|GO:0001886|GO:0016525|GO:0016021|GO:0005635	99854019	chrX	99852602	+	hs|Xq22.1	NM_022144	tenomodulin	TNMD	chrX:99852602-99854019	NM_022144	Hs.132957
A_23_P154605	5.04478	2.33479	up	FALSE	Homo sapiens sulfatase 2 (SULF2), transcript variant 1, mRNA [NM_018837]	55959	GO:0005795|GO:0005886|GO:0009986|GO:0051216|GO:0001822|GO:0005783|GO:0005509|GO:0048706|GO:0035860|GO:0030177|GO:0008449|GO:0032836|GO:0005615|GO:0010575|GO:0060384|GO:0060348|GO:0002063|GO:0003094|GO:0040037|GO:0004065|GO:0030201|GO:0014846	46286483	chr20	46286424	-	hs|20q13.12	NM_018837	sulfatase 2	SULF2	chr20:46286483-46286424	NM_018837	Hs.162016
A_24_P678418	5.0445	2.33471	up	FALSE	Homo sapiens DICER1 antisense RNA 1 (DICER1-AS1), long non-coding RNA [NR_015415]	400242		95646159	chr14	95646100	+	hs|14q32.13	NR_015415	DICER1 antisense RNA 1	DICER1-AS1	chr14:95646100-95646159	NR_015415	Hs.497573
A_23_P38795	5.03996	2.33341	up	FALSE	Homo sapiens formyl peptide receptor 1 (FPR1), transcript variant 2, mRNA [NM_002029]	2357	GO:0005515|GO:0005886|GO:0007263|GO:0006928|GO:0007200|GO:0004982|GO:0000187|GO:0007165|GO:0050786|GO:0006935|GO:0007186|GO:0004872|GO:0007188|GO:0016021|GO:0005768	52249233	chr19	52249174	-	hs|19q13.41	NM_002029	formyl peptide receptor 1	FPR1	chr19:52249233-52249174	NM_002029	Hs.753
A_23_P25994	5.03185	2.33109	up	FALSE	Homo sapiens legumain (LGMN), transcript variant 2, mRNA [NM_001008530]	5641	GO:0005770|GO:0042359|GO:0010447|GO:0045177|GO:0044281|GO:0002224|GO:0005764|GO:0003014|GO:0004197|GO:0019886|GO:0043524|GO:0040015|GO:0051603|GO:0045087|GO:0032801|GO:0006508|GO:0008233|GO:0008202|GO:0070062|GO:0043202	93178016	chr14	93176171	-	hs|14q32.12	NM_001008530	legumain	LGMN	chr14:93178016-93176171	NM_001008530	Hs.18069
A_19_P00319709	5.01409	2.32599	up	FALSE	Homo sapiens long intergenic non-protein coding RNA 883 (LINC00883), transcript variant 2, long non-coding RNA [NR_028302]	344595		107010694	chr3	107010635	+	hs|3q13.12	NR_028302	long intergenic non-protein coding RNA 883	LINC00883	chr3:107010635-107010694	NR_028302	Hs.543039
A_33_P3300985	5.0013	2.3223	up	FALSE	long intergenic non-protein coding RNA 1198 [Source:HGNC Symbol;Acc:HGNC:49598] [ENST00000595532]	101929344		64406580	chr13	64406521	-	hs|13q21.31	BC046635	long intergenic non-protein coding RNA 1198	LINC01198	chr13:64406580-64406521		Hs.539723
A_33_P3350553	4.99047	2.31918	up	FALSE	ubiquitously-expressed, prefoldin-like chaperone [Source:HGNC Symbol;Acc:HGNC:12641] [ENST00000376964]	8409	GO:0005515|GO:0008017|GO:0005813|GO:0001106|GO:0048487|GO:0000226|GO:0005634|GO:0000122|GO:0006351|GO:0051297|GO:0005737|GO:0051015|GO:0047497|GO:0003682|GO:0000930|GO:0005856	47516577	chrX	47516518	-	hs|Xp11.23		ubiquitously-expressed, prefoldin-like chaperone	UXT	chrX:47516577-47516518
A_19_P00809728	4.9828	2.31696	up	FALSE	Homo sapiens long intergenic non-protein coding RNA 630 (LINC00630), long non-coding RNA [NR_038988]	100287765		102082072	chrX	102082013	+	hs|Xq22.1	NR_038988	long intergenic non-protein coding RNA 630	LINC00630	chrX:102082013-102082072	NR_038988	Hs.687084
A_23_P19020	4.97717	2.31533	up	FALSE	Homo sapiens synuclein, alpha interacting protein (SNCAIP), transcript variant 1, mRNA [NM_005460]	9627	GO:0090083|GO:0005515|GO:0042734|GO:0005737|GO:0042417|GO:0043025|GO:0046928|GO:0031625|GO:0042802|GO:0008021	121799420	chr5	121799361	+	hs|5q23.2	NM_005460	synuclein, alpha interacting protein	SNCAIP	chr5:121799361-121799420	NM_005460	Hs.426463
A_33_P3258617	4.97129	2.31362	up	FALSE	perilipin 2 [Source:HGNC Symbol;Acc:HGNC:248] [ENST00000380464]	123	GO:0005811|GO:0014070|GO:0005886|GO:0019915|GO:0005783|GO:0042493|GO:0005634|GO:0005576|GO:0044281|GO:0015909|GO:0044255|GO:0005829	19123462	chr9	19123403	-	hs|9p22.1		perilipin 2	PLIN2	chr9:19123462-19123403
A_33_P3413987	4.96612	2.31212	up	FALSE	Homo sapiens serpin peptidase inhibitor, clade G (C1 inhibitor), member 1 (SERPING1), transcript variant 1, mRNA [NM_000062]	710	GO:0005515|GO:0001869|GO:0004867|GO:0008015|GO:0007568|GO:0030168|GO:0072562|GO:0005576|GO:0005615|GO:0010951|GO:0007596|GO:0045087|GO:0007597|GO:0002576|GO:0006958|GO:0031093|GO:0042730|GO:0070062	57367840	chr11	57367781	+	hs|11q12.1	NM_000062	serpin peptidase inhibitor, clade G (C1 inhibitor), member 1	SERPING1	chr11:57367781-57367840	NM_000062	Hs.384598
A_24_P932939	4.95976	2.31027	up	FALSE	Homo sapiens uncharacterized LOC401052 (LOC401052), mRNA [NM_001008737]	401052		10048722	chr3	10048663	-	hs|3p25.3	NM_001008737	uncharacterized LOC401052	LOC401052	chr3:10048722-10048663	NM_001008737	Hs.662766
A_33_P3309491	4.94903	2.30715	up	FALSE	Homo sapiens protein tyrosine phosphatase, receptor type, U (PTPRU), transcript variant 3, mRNA [NM_005704]	10076	GO:0005515|GO:0030336|GO:0008285|GO:0005886|GO:0008013|GO:0031100|GO:0051384|GO:0035335|GO:0030154|GO:0034109|GO:0016337|GO:0006470|GO:0005001|GO:0005887|GO:0005911|GO:0034394|GO:0007185|GO:0007155|GO:0060070|GO:0004725	29653313	chr1	29653254	+	hs|1p35.3	NM_005704	protein tyrosine phosphatase, receptor type, U	PTPRU	chr1:29653254-29653313	NM_005704	Hs.19718
A_33_P3241051	4.94069	2.30471	up	FALSE	Homo sapiens ADAM metallopeptidase with thrombospondin type 1 motif, 17 (ADAMTS17), mRNA [NM_139057]	170691	GO:0006508|GO:0005578|GO:0008270|GO:0004222	100511813	chr15	100511754	-	hs|15q26.3	NM_139057	ADAM metallopeptidase with thrombospondin type 1 motif, 17	ADAMTS17	chr15:100511813-100511754	NM_139057	Hs.513200
A_33_P3347869	4.93873	2.30414	up	FALSE	Homo sapiens complement component 3 (C3), mRNA [NM_000064]	718	GO:0005515|GO:0030449|GO:0005886|GO:0004866|GO:0072562|GO:0001970|GO:0005615|GO:0006957|GO:0006956|GO:0006955|GO:0006954|GO:0006958|GO:0006631|GO:0001798|GO:0070062|GO:0045745|GO:2000427|GO:0005102|GO:0005576|GO:0010884|GO:0010866|GO:0010575|GO:0031715|GO:0045766|GO:0010828|GO:0010951|GO:0007165|GO:0007186|GO:0045087|GO:0050776|GO:0001934	6686195	chr19	6686136	-	hs|19p13.3	NM_000064	complement component 3	C3	chr19:6686195-6686136	NM_000064	Hs.529053
A_33_P3264042	4.93253	2.30233	up	FALSE	Homo sapiens EF-hand calcium binding domain 3 (EFCAB3), transcript variant 1, mRNA [NM_001144933]	146779	GO:0005509	60493671	chr17	60493612	+	hs|17q23.2	NM_001144933	EF-hand calcium binding domain 3	EFCAB3	chr17:60493612-60493671	NM_001144933	Hs.152670
A_33_P3262789	4.9282	2.30106	up	FALSE	Homo sapiens receptor accessory protein 6 (REEP6), mRNA [NM_138393]	92840	GO:0008150|GO:0003674|GO:0032386|GO:0005789|GO:0045177|GO:0005634|GO:0016021|GO:0044317	1497921	chr19	1497862	+	hs|19p13.3	NM_138393	receptor accessory protein 6	REEP6	chr19:1497862-1497921	NM_138393	Hs.76277
A_33_P3223116	4.9214	2.29907	up	FALSE	homeodomain interacting protein kinase 2 [Source:HGNC Symbol;Acc:HGNC:14402] [ENST00000342645]	28996	GO:0005515|GO:0001654|GO:0046330|GO:0046332|GO:0048596|GO:0007224|GO:0043524|GO:0030578|GO:0018105|GO:0050882|GO:0018107|GO:0007179|GO:0006978|GO:0001102|GO:0001105|GO:0060235|GO:0003714|GO:0046790|GO:0010842|GO:0000122|GO:0042771|GO:0043388|GO:0045893|GO:0008284|GO:0005634|GO:0061072|GO:0009952|GO:0060395|GO:0032092|GO:0030514|GO:0005737|GO:0051091|GO:0030182|GO:0045944|GO:0007628|GO:0051726|GO:…	139268530	chr7	139268471	-	hs|7q34	AF207702	homeodomain interacting protein kinase 2	HIPK2	chr7:139268530-139268471		Hs.731417
A_23_P210482	4.91575	2.29741	up	FALSE	Homo sapiens adenosine deaminase (ADA), mRNA [NM_000022]	100	GO:0005515|GO:0046638|GO:0033089|GO:0042542|GO:0046061|GO:0030054|GO:0060407|GO:0060205|GO:0005764|GO:0005615|GO:0048541|GO:0006157|GO:0002906|GO:0032261|GO:0006154|GO:0043025|GO:0033197|GO:0009986|GO:0048286|GO:0070244|GO:0007568|GO:0043278|GO:0001890|GO:0001889|GO:0042110|GO:0006144|GO:0001883|GO:0008270|GO:0010460|GO:0009897|GO:0002314|GO:0009168|GO:0005886|GO:0030890|GO:0046103|GO:0032839|GO:…	43248250	chr20	43248191	-	hs|20q13.12	NM_000022	adenosine deaminase	ADA	chr20:43248250-43248191	NM_000022	Hs.654536
A_23_P419107	4.91336	2.29671	up	FALSE	Homo sapiens t-complex 11, testis-specific-like 2 (TCP11L2), transcript variant 1, mRNA [NM_152772]	255394		106740295	chr12	106740236	+	hs|12q23.3	NM_152772	t-complex 11, testis-specific-like 2	TCP11L2	chr12:106740236-106740295	NM_152772	Hs.696047
A_33_P3382856	4.9078	2.29508	up	FALSE	Homo sapiens decorin (DCN), transcript variant E, mRNA [NM_133507]	1634	GO:0019800|GO:0005518|GO:0005589|GO:0044281|GO:0005539|GO:0005615|GO:0030208|GO:0030207|GO:0030206|GO:0022617|GO:0030198|GO:0032496|GO:0009887|GO:0030204|GO:0030203|GO:0043202|GO:0005975|GO:0005796|GO:0001822|GO:0007568|GO:0050840|GO:0005578|GO:0005576|GO:0001890|GO:0009612|GO:0031012|GO:0047485|GO:0007519|GO:0042060|GO:0009405	91572259	chr12	91572200	-	hs|12q21.33	NM_133507	decorin	DCN	chr12:91572259-91572200	NM_133507	Hs.156316
A_33_P3302245	4.89234	2.29053	up	FALSE	Homo sapiens transmembrane protein 59-like (TMEM59L), mRNA [NM_012109]	25789	GO:0016020|GO:0000139|GO:0016021	18731661	chr19	18731602	+	hs|19p13.11	NM_012109	transmembrane protein 59-like	TMEM59L	chr19:18731602-18731661	NM_012109	Hs.329850
A_23_P25503	4.88437	2.28817	up	FALSE	Homo sapiens fibronectin type III domain containing 3A (FNDC3A), transcript variant 1, mRNA [NM_001079673]	22862	GO:0012506|GO:0009566|GO:0016337|GO:0060009|GO:0005794|GO:0016020|GO:0001669|GO:0000139|GO:0007286|GO:0016021|GO:0005829	49783521	chr13	49783462	+	hs|13q14.2	NM_001079673	fibronectin type III domain containing 3A	FNDC3A	chr13:49783462-49783521	NM_001079673	Hs.508010
A_33_P3892608	4.87683	2.28595	up	FALSE	Homo sapiens potassium channel, sodium activated subfamily T, member 2 (KCNT2), transcript variant 1, mRNA [NM_198503]	343450	GO:0008076|GO:0005249|GO:0015269|GO:0005524|GO:0071805	196227384	chr1	196227325	-	hs|1q31.3	NM_198503	potassium channel, sodium activated subfamily T, member 2	KCNT2	chr1:196227384-196227325	NM_198503	Hs.657046
A_23_P133293	4.87513	2.28544	up	FALSE	Homo sapiens multiple C2 domains, transmembrane 1 (MCTP1), transcript variant L, mRNA [NM_024717]	79772	GO:0005544|GO:0019722|GO:0005509|GO:0016021	94042412	chr5	94042353	-	hs|5q15	NM_024717	multiple C2 domains, transmembrane 1	MCTP1	chr5:94042412-94042353	NM_024717	Hs.655087
A_23_P126836	4.87512	2.28544	up	FALSE	Homo sapiens tumor necrosis factor (ligand) superfamily, member 4 (TNFSF4), transcript variant 1, mRNA [NM_003326]	7292	GO:0032755|GO:0032753|GO:0032813|GO:0002215|GO:0005615|GO:0046641|GO:0032689|GO:0002891|GO:0035709|GO:0032729|GO:0005164|GO:0002526|GO:0009986|GO:2000568|GO:0002726|GO:0005125|GO:0005887|GO:0035714|GO:0035713|GO:0035712|GO:0050871|GO:0002830|GO:0045590|GO:0045892|GO:2000570|GO:0008284|GO:0032733|GO:2000572|GO:0032735|GO:1900281|GO:0032736|GO:0050710|GO:0071380|GO:0043433|GO:0042104|GO:0006955|GO:…	173153238	chr1	173153179	-	hs|1q25.1	NM_003326	tumor necrosis factor (ligand) superfamily, member 4	TNFSF4	chr1:173153238-173153179	NM_003326	Hs.181097
A_23_P108501	4.87452	2.28526	up	FALSE	Homo sapiens EPH receptor A4 (EPHA4), mRNA [NM_004438]	2043	GO:0005515|GO:0030424|GO:0097161|GO:0030054|GO:0031594|GO:0005886|GO:0008347|GO:0005783|GO:0005741|GO:0030175|GO:0030425|GO:0042802|GO:0005005|GO:0005737|GO:0005004|GO:0046777|GO:0032314|GO:0048681|GO:0043197|GO:0007411|GO:0045211|GO:0007628|GO:0043204|GO:0043679|GO:0043507|GO:0061001|GO:0007155|GO:0097156|GO:0097155|GO:0032317|GO:0005794|GO:0048013|GO:0009986|GO:0021957|GO:2001108|GO:0014069|GO:…	222290776	chr2	222290717	-	hs|2q36.1	NM_004438	EPH receptor A4	EPHA4	chr2:222290776-222290717	NM_004438	Hs.371218
A_33_P3347343	4.8722	2.28457	up	FALSE	Homo sapiens coiled-coil domain containing 102B (CCDC102B), transcript variant 1, mRNA [NM_001093729]	79839		66564657	chr18	66564598	+	hs|18q22.1	NM_001093729	coiled-coil domain containing 102B	CCDC102B	chr18:66564598-66564657	NM_001093729	Hs.280781
A_24_P186065	4.87146	2.28435	up	FALSE	Homo sapiens dihydrofolate reductase-like 1 (DHFRL1), transcript variant 2, mRNA [NM_176815]	200895	GO:0050661|GO:0005743|GO:0046105|GO:0003729|GO:0009165|GO:0005739|GO:0005759|GO:0046653|GO:0046654|GO:0006545|GO:0006730|GO:0004146|GO:0055114	93777204	chr3	93777145	-	hs|3q11.1	NM_176815	dihydrofolate reductase-like 1	DHFRL1	chr3:93777204-93777145	NM_176815	Hs.718516
A_24_P50028	4.86786	2.28329	up	FALSE	Homo sapiens RAB39A, member RAS oncogene family (RAB39A), mRNA [NM_017516]	54734	GO:0045335|GO:0006184|GO:0005794|GO:0005886|GO:0030670|GO:0003924|GO:0032482|GO:0090383|GO:0019003|GO:0005525|GO:0006886|GO:0090385	107833774	chr11	107833715	+	hs|11q22.3	NM_017516	RAB39A, member RAS oncogene family	RAB39A	chr11:107833715-107833774	NM_017516	Hs.354906
A_23_P209625	4.83712	2.27415	up	FALSE	Homo sapiens cytochrome P450, family 1, subfamily B, polypeptide 1 (CYP1B1), mRNA [NM_000104]	1545	GO:0033629|GO:0019369|GO:0006725|GO:0070301|GO:0006805|GO:0008285|GO:0048514|GO:0044281|GO:0006809|GO:0005739|GO:0004497|GO:0042574|GO:0030199|GO:0042572|GO:0016712|GO:0007155|GO:0008202|GO:0030336|GO:0046466|GO:0043065|GO:0070330|GO:0005506|GO:0019373|GO:0008631|GO:0071603|GO:0009636|GO:0032088|GO:0001525|GO:0010575|GO:0045766|GO:0046427|GO:0008210|GO:0071407|GO:0061304|GO:0019825|GO:0043542|GO:…	38295503	chr2	38295444	-	hs|2p22.2	NM_000104	cytochrome P450, family 1, subfamily B, polypeptide 1	CYP1B1	chr2:38295503-38295444	NM_000104	Hs.154654
A_23_P205074	4.82247	2.26977	up	FALSE	Homo sapiens solute carrier family 46, member 3 (SLC46A3), transcript variant 1, mRNA [NM_181785]	283537	GO:0008150|GO:0003674|GO:0016021|GO:0055085|GO:0070062	29278193	chr13	29278134	-	hs|13q12.3	NM_181785	solute carrier family 46, member 3	SLC46A3	chr13:29278193-29278134	NM_181785	Hs.117167
A_24_P147242	4.79961	2.26292	up	FALSE	Homo sapiens RNA binding protein, fox-1 homolog (C. elegans) 1 (RBFOX1), transcript variant 3, mRNA [NM_145893]	54715	GO:0008380|GO:0006397|GO:0005802|GO:0005515|GO:0005737|GO:0000166|GO:0003723|GO:0050885|GO:0050658|GO:0043484|GO:0005634|GO:0008022	7761455	chr16	7761396	+	hs|16p13.3	NM_145893	RNA binding protein, fox-1 homolog (C. elegans) 1	RBFOX1	chr16:7761396-7761455	NM_145893	Hs.459842
A_23_P406928	4.79723	2.2622	up	FALSE	mitochondrially encoded NADH dehydrogenase 5 [Source:HGNC Symbol;Acc:HGNC:7461] [ENST00000361567]	4540		13946	chrM	13887	+		HV444971	NADH dehydrogenase, subunit 5 (complex I)	ND5	chrM:13887-13946		Hs.723616
A_33_P3249958	4.79265	2.26082	up	FALSE	Homo sapiens uncharacterized LOC642852 (LOC642852), long non-coding RNA [NR_026943]	642852		46711308	chr21	46711249	+	hs|21q22.3	NR_026943	uncharacterized LOC642852	LOC642852	chr21:46711249-46711308	NR_026943	Hs.11637
A_33_P3258452	4.79118	2.26038	up	FALSE	Homo sapiens chromosome 12 open reading frame 5 (C12orf5), mRNA [NM_020375]	57103	GO:0060576|GO:0005622|GO:0004331|GO:0016311|GO:0010666|GO:2000378|GO:0009410|GO:0010332	4469117	chr12	4469058	+	hs|12p13.32	NM_020375	chromosome 12 open reading frame 5	C12orf5	chr12:4469058-4469117	NM_020375	Hs.504545
A_33_P3417840	4.77712	2.25614	up	FALSE	Homo sapiens chromosome 16 open reading frame 47 (C16orf47), mRNA [NM_207385]	388289		73160596	chr16	73160537	-	hs|16q22.3	NM_207385	chromosome 16 open reading frame 47	C16orf47	chr16:73160596-73160537	NM_207385	Hs.371893
A_23_P109488	4.75346	2.24898	up	FALSE	Homo sapiens phosphoinositide-3-kinase interacting protein 1 (PIK3IP1), transcript variant 1, mRNA [NM_052880]	113791	GO:0005886|GO:0043553|GO:0016021|GO:0014067|GO:0070062	31685561	chr22	31685502	-	hs|22q12.2	NM_052880	phosphoinositide-3-kinase interacting protein 1	PIK3IP1	chr22:31685561-31685502	NM_052880	Hs.26670
A_33_P3324206	4.74615	2.24676	up	FALSE	Homo sapiens hair growth associated (HR), transcript variant 1, mRNA [NM_005144]	55806	GO:0016604|GO:0006355|GO:0003700|GO:0003714|GO:0016491|GO:0005634|GO:0045892|GO:0003677|GO:0046872|GO:0006351|GO:0055114	21972023	chr8	21971964	-	hs|8p21.3	NM_005144	hair growth associated	HR	chr8:21972023-21971964	NM_005144	Hs.272367
A_23_P904	4.74533	2.24651	up	FALSE	Homo sapiens BEN domain containing 5 (BEND5), transcript variant 1, mRNA [NM_024603]	79656	GO:0005794	49201921	chr1	49193667	-	hs|1p33	NM_024603	BEN domain containing 5	BEND5	chr1:49201921-49193667	NM_024603	Hs.475348
A_23_P24987	4.74434	2.24621	up	FALSE	Homo sapiens tetraspanin 31 (TSPAN31), mRNA [NM_005981]	6302	GO:0008284|GO:0016020|GO:0005887	58141245	chr12	58141186	+	hs|12q14.1	NM_005981	tetraspanin 31	TSPAN31	chr12:58141186-58141245	NM_005981	Hs.632708
A_19_P00315502	4.73218	2.2425	up	FALSE	PREDICTED: Homo sapiens uncharacterized LOC102723721 (LOC102723721), ncRNA [XR_424100]	102723721		6780844	chr10	6780785	+	hs|10p14	XR_424100	uncharacterized LOC102723721	LOC102723721	chr10:6780785-6780844	XR_424100
A_32_P48466	4.72861	2.24142	up	FALSE	Homo sapiens Leber congenital amaurosis 5-like (LCA5L), mRNA [NM_152505]	150082		40778041	chr21	40777982	-	hs|21q22.2	NM_152505	Leber congenital amaurosis 5-like	LCA5L	chr21:40778041-40777982	NM_152505	Hs.517284
A_33_P3272808	4.70153	2.23313	up	FALSE	Homo sapiens pentatricopeptide repeat domain 3 (PTCD3), mRNA [NM_017952]	55037	GO:0070124|GO:0005739|GO:0070125|GO:0070126|GO:0032543|GO:0006996|GO:0005743|GO:0043024|GO:0019843|GO:0006417	86369257	chr2	86369198	+	hs|2p11.2	NM_017952	pentatricopeptide repeat domain 3	PTCD3	chr2:86369198-86369257	NM_017952	Hs.323489
A_24_P390833	4.69559	2.23131	up	FALSE	Homo sapiens metallophosphoesterase 1 (MPPE1), transcript variant 1, mRNA [NM_023075]	65258	GO:0006888|GO:0005801|GO:0008081|GO:0005793|GO:0034235|GO:0030145|GO:0005794|GO:0033116|GO:0005654|GO:0016021|GO:0070971|GO:0006506	11888697	chr18	11886995	-	hs|18p11.21	NM_023075	metallophosphoesterase 1	MPPE1	chr18:11888697-11886995	NM_023075	Hs.712666
A_33_P3390955	4.69339	2.23063	up	FALSE	Homo sapiens human papillomavirus (type 18) E5 central sequence-like 1 (HPVC1), long non-coding RNA [NR_004422]	3262		54268985	chr7	54268926	-	hs|7p11.2	NR_004422	human papillomavirus (type 18) E5 central sequence-like 1	HPVC1	chr7:54268985-54268926	NR_004422	Hs.742598
A_33_P3236030	4.66911	2.22315	up	FALSE	Rho GTPase activating protein 24 [Source:HGNC Symbol;Acc:HGNC:25361] [ENST00000509709]	83478	GO:0005515|GO:0051056|GO:0035021|GO:0035313|GO:0007264|GO:0001525|GO:0042995|GO:0032863|GO:0030154|GO:0005829|GO:1900028|GO:0005856|GO:0005925|GO:0030675	86643142	chr4	86643083	+	hs|4q21.23	AK130576	Rho GTPase activating protein 24	ARHGAP24	chr4:86643083-86643142		Hs.444229
A_33_P3344831	4.66889	2.22308	up	FALSE	Homo sapiens transmembrane protein 45A (TMEM45A), mRNA [NM_018004]	55076	GO:0016021	100296257	chr3	100296198	+	hs|3q12.2	NM_018004	transmembrane protein 45A	TMEM45A	chr3:100296198-100296257	NM_018004	Hs.658956
A_23_P207089	4.66463	2.22176	up	FALSE	Homo sapiens sex hormone-binding globulin (SHBG), transcript variant 1, mRNA [NM_001040]	6462	GO:0007285|GO:0005576|GO:0005497|GO:0070062	7536194	chr17	7536135	+	hs|17p13.1	NM_001040	sex hormone-binding globulin	SHBG	chr17:7536135-7536194	NM_001040	Hs.632235
A_19_P00809335	4.65886	2.21998	up	FALSE	chromosome 8 open reading frame 46 [Source:HGNC Symbol;Acc:HGNC:28498] [ENST00000498712]	254778		67386170	chr8	67386111	+	hs|8q13.1		chromosome 8 open reading frame 46	C8orf46	chr8:67386111-67386170		Hs.734453
A_33_P3383149	4.65781	2.21965	up	FALSE	zinc finger, CW type with PWWP domain 2 [Source:HGNC Symbol;Acc:HGNC:23574] [ENST00000383768]	152098	GO:0008270	28566551	chr3	28566492	+	hs|3p24.1	XR_245097	zinc finger, CW type with PWWP domain 2	ZCWPW2	chr3:28566492-28566551	XR_245097	Hs.659030
A_23_P84576	4.65356	2.21834	up	FALSE	Homo sapiens anthrax toxin receptor 1 (ANTXR1), transcript variant 2, mRNA [NM_053034]	84168	GO:0005515|GO:0022414|GO:0005886|GO:0009986|GO:0031258|GO:0031532|GO:0005518|GO:0031527|GO:0046872|GO:0007165|GO:0051015|GO:0009405|GO:0034446|GO:0016021|GO:0010008|GO:0070062|GO:0004888	69302783	chr2	69302724	+	hs|2p13.3	NM_053034	anthrax toxin receptor 1	ANTXR1	chr2:69302724-69302783	NM_053034	Hs.165859
A_23_P428129	4.64912	2.21696	up	FALSE	Homo sapiens cyclin-dependent kinase inhibitor 1C (p57, Kip2) (CDKN1C), transcript variant 1, mRNA [NM_000076]	1028	GO:0005515|GO:0055123|GO:0060065|GO:0030325|GO:0071901|GO:0050680|GO:0005634|GO:0060669|GO:0005737|GO:0035264|GO:0071514|GO:0030099|GO:0007050|GO:0043010|GO:0030511|GO:0033673|GO:0001822|GO:0042551|GO:0007568|GO:0000122|GO:0042326|GO:0007346|GO:0001501|GO:0004861|GO:0045893|GO:0045892	2904962	chr11	2904903	-	hs|11p15.4	NM_000076	cyclin-dependent kinase inhibitor 1C (p57, Kip2)	CDKN1C	chr11:2904962-2904903	NM_000076	Hs.106070
A_23_P159775	4.64879	2.21686	up	FALSE	Homo sapiens gamma-aminobutyric acid (GABA) A receptor, epsilon (GABRE), mRNA [NM_004961]	2564	GO:0005230|GO:0030054|GO:0005887|GO:0004890|GO:0045211|GO:0034707|GO:0006810|GO:0007214|GO:0005254	151121679	chrX	151121620	-	hs|Xq28	NM_004961	gamma-aminobutyric acid (GABA) A receptor, epsilon	GABRE	chrX:151121679-151121620	NM_004961	Hs.22785
A_33_P3483634	4.64273	2.21497	up	FALSE	Homo sapiens uncharacterized LOC285593 (LOC285593), transcript variant 1, long non-coding RNA [NR_027108]	285593		173012070	chr5	173012011	+	hs|5q35.2	NR_027108	uncharacterized LOC285593	LOC285593	chr5:173012011-173012070	NR_027108	Hs.409730
A_23_P69908	4.62176	2.20844	up	FALSE	Homo sapiens glutaredoxin (thioltransferase) (GLRX), transcript variant 1, mRNA [NM_002064]	2745	GO:0015949|GO:2000651|GO:0009055|GO:0005634|GO:0055086|GO:0015038|GO:0044281|GO:0005829|GO:0005739|GO:0045838|GO:0047485|GO:0080058|GO:0045454|GO:0055114|GO:0070062	95149862	chr5	95149803	-	hs|5q15	NM_002064	glutaredoxin (thioltransferase)	GLRX	chr5:95149862-95149803	NM_002064	Hs.28988
A_23_P62901	4.61686	2.20691	up	FALSE	Homo sapiens BTG family, member 2 (BTG2), mRNA [NM_006763]	7832	GO:0005515|GO:0008306|GO:0017148|GO:0014070|GO:0021542|GO:2000178|GO:0008285|GO:0021954|GO:0060213|GO:0043434|GO:0035914|GO:0009952|GO:0031175|GO:0006351|GO:0006974|GO:0009612|GO:0043524|GO:0001077|GO:0006281|GO:0045944|GO:0051602|GO:0006479|GO:0070062	203278513	chr1	203278454	+	hs|1q32.1	NM_006763	BTG family, member 2	BTG2	chr1:203278454-203278513	NM_006763	Hs.519162
A_23_P416711	4.61384	2.20597	up	FALSE	Homo sapiens ST6 (alpha-N-acetyl-neuraminyl-2,3-beta-galactosyl-1,3)-N-acetylgalactosaminide alpha-2,6-sialyltransferase 3 (ST6GALNAC3), transcript variant 1, mRNA [NM_152996]	256435	GO:0006677|GO:0009100|GO:0008373|GO:0006687|GO:0000139|GO:0016021|GO:0006488|GO:0044267|GO:0043687|GO:0018279	77096602	chr1	77096543	+	hs|1p31.1	NM_152996	ST6 (alpha-N-acetyl-neuraminyl-2,3-beta-galactosyl-1,3)-N-acetylgalactosaminide alpha-2,6-sialyltransferase 3	ST6GALNAC3	chr1:77096543-77096602	NM_152996	Hs.337040
A_23_P359214	4.60692	2.2038	up	FALSE	Homo sapiens long intergenic non-protein coding RNA 842 (LINC00842), long non-coding RNA [NR_033957]	643650		47151178	chr10	47151119	-	hs|10q11.22	NR_033957	long intergenic non-protein coding RNA 842	LINC00842	chr10:47151178-47151119	NR_033957	Hs.744313
A_24_P376391	4.60687	2.20379	up	FALSE	Homo sapiens plexin D1 (PLXND1), mRNA [NM_015103]	23129	GO:0005515|GO:0030334|GO:0001569|GO:0005886|GO:0019904|GO:0045765|GO:0001525|GO:0007416|GO:0003151|GO:0030027|GO:0032092|GO:0005622|GO:0017154|GO:0043542|GO:0005887|GO:0007411|GO:0060666|GO:0071526	129274457	chr3	129274398	-	hs|3q22.1	NM_015103	plexin D1	PLXND1	chr3:129274457-129274398	NM_015103	Hs.301685
A_23_P156289	4.59941	2.20145	up	FALSE	Homo sapiens oncostatin M receptor (OSMR), transcript variant 1, mRNA [NM_003999]	9180	GO:0008284|GO:0019838|GO:0002675|GO:0004924|GO:0005900|GO:0034097|GO:0038165	38933446	chr5	38933387	+	hs|5p13.1	NM_003999	oncostatin M receptor	OSMR	chr5:38933387-38933446	NM_003999	Hs.120658
A_33_P3308446	4.59343	2.19957	up	FALSE	ras homolog family member B [Source:HGNC Symbol;Acc:HGNC:668] [ENST00000272233]	388	GO:0005515|GO:0070301|GO:0005886|GO:0007264|GO:0006927|GO:0003924|GO:0005634|GO:0007266|GO:0006886|GO:0032154|GO:0005829|GO:0000910|GO:0007411|GO:0007155|GO:0070062|GO:0051056|GO:0043065|GO:0008333|GO:0006915|GO:0030168|GO:0001525|GO:0045786|GO:0005525|GO:0071479|GO:0045766|GO:0007596|GO:0008152|GO:0031902|GO:0019003|GO:0005925|GO:0005769|GO:0010008	20649030	chr2	20648971	+	hs|2p24.1	AK124398	ras homolog family member B	RHOB	chr2:20648971-20649030		Hs.502876
A_19_P00315863	4.59072	2.19872	up	FALSE	long intergenic non-protein coding RNA 607 [Source:HGNC Symbol;Acc:HGNC:43944] [ENST00000417922]	646324		216708430	chr2	216708371	-	hs|2q35		long intergenic non-protein coding RNA 607	LINC00607	chr2:216708430-216708371
A_33_P3242733	4.59053	2.19866	up	FALSE	Homo sapiens protein kinase domain containing, cytoplasmic (PKDCC), mRNA [NM_138370]	91461	GO:0005794|GO:0030501|GO:0048286|GO:0042997|GO:0005576|GO:0018108|GO:0048566|GO:0030282|GO:0015031|GO:0005524|GO:0030154|GO:0001501|GO:0004672|GO:0035264|GO:0060021|GO:0032332|GO:0004715	42284866	chr2	42284807	+	hs|2p21	NM_138370	protein kinase domain containing, cytoplasmic	PKDCC	chr2:42284807-42284866	NM_138370	Hs.408542
A_23_P331670	4.58805	2.19788	up	FALSE	Homo sapiens phosphorylase, glycogen; brain (PYGB), mRNA [NM_002862]	5834	GO:0005737|GO:0016020|GO:0005975|GO:0030170|GO:0009405|GO:0008184|GO:0006006|GO:0044281|GO:0005980|GO:0070062	25278385	chr20	25278326	+	hs|20p11.21	NM_002862	phosphorylase, glycogen; brain	PYGB	chr20:25278326-25278385	NM_002862	Hs.368157
A_23_P256107	4.58767	2.19776	up	FALSE	Homo sapiens heparanase (HPSE), transcript variant 1, mRNA [NM_006665]	10855	GO:0005515|GO:0051897|GO:0030305|GO:0005634|GO:0044281|GO:0005765|GO:0005764|GO:0043231|GO:0061042|GO:0030200|GO:0046983|GO:0033690|GO:0030203|GO:0043202|GO:0004566|GO:0005975|GO:0006027|GO:0005576|GO:0006029|GO:0010575|GO:0051798|GO:0007160|GO:0030194|GO:0009405|GO:0005654|GO:0045121|GO:0045545|GO:0051797	84227383	chr4	84223390	-	hs|4q21.23	NM_006665	heparanase	HPSE	chr4:84227383-84223390	NM_006665	Hs.44227
A_23_P319859	4.5827	2.1962	up	FALSE	Homo sapiens EYA transcriptional coactivator and phosphatase 2 (EYA2), transcript variant 1, mRNA [NM_005244]	2139	GO:0005515|GO:0005813|GO:0006355|GO:0000287|GO:0016576|GO:0005634|GO:0035335|GO:0006351|GO:0097192|GO:0005739|GO:0005737|GO:0007501|GO:0006281|GO:0014706|GO:0004725	45817155	chr20	45817096	+	hs|20q13.12	NM_005244	EYA transcriptional coactivator and phosphatase 2	EYA2	chr20:45817096-45817155	NM_005244	Hs.472877
A_33_P3391656	4.57555	2.19394	up	FALSE	Homo sapiens TP53 regulating kinase (TP53RK), mRNA [NM_033550]	112858	GO:0005515|GO:0002039|GO:0070525|GO:0016787|GO:0016020|GO:0004674|GO:0000408|GO:0006468|GO:0005634|GO:0005524|GO:0008033|GO:0005829	45313382	chr20	45313323	-	hs|20q13.12	NM_033550	TP53 regulating kinase	TP53RK	chr20:45313382-45313323	NM_033550	Hs.440263
A_33_P3333995	4.57464	2.19366	up	FALSE	kinesin family member C3 [Source:HGNC Symbol;Acc:HGNC:6326] [ENST00000564204]	3801	GO:0090136|GO:0008017|GO:0005813|GO:0005871|GO:0005794|GO:0005874|GO:0045218|GO:0003777|GO:0005524|GO:0005915|GO:0008152|GO:0007030|GO:0007601|GO:0016887|GO:0030659|GO:0070062|GO:0007018	57807779	chr16	57807720	-	hs|16q21	DB072080	kinesin family member C3	KIFC3	chr16:57807779-57807720		Hs.694446
A_33_P3329750	4.56202	2.18967	up	FALSE	LNCipedia lincRNA (lnc-ZNF33A-2), lincRNA [lnc-ZNF33A-2:1]			38147459	chr10	38147400	+	hs|10p11.1		lnc-ZNF33A-2:1	lnc-ZNF33A-2	chr10:38147400-38147459
A_24_P269062	4.55062	2.18606	up	FALSE	Homo sapiens sprouty homolog 4 (Drosophila) (SPRY4), transcript variant 1, mRNA [NM_030964]	81848	GO:0005515|GO:0005737|GO:0005794|GO:0043407|GO:0032587|GO:0007275|GO:0005925	141690630	chr5	141690571	-	hs|5q31.3	NM_030964	sprouty homolog 4 (Drosophila)	SPRY4	chr5:141690630-141690571	NM_030964	Hs.323308
A_24_P412156	4.54546	2.18443	up	FALSE	Homo sapiens chemokine (C-X-C motif) ligand 12 (CXCL12), transcript variant 2, mRNA [NM_000609]	6387	GO:0008344|GO:0009408|GO:0008015|GO:0031100|GO:0048842|GO:0043434|GO:0090280|GO:0005615|GO:0007281|GO:0022029|GO:0006955|GO:0042098|GO:0006935|GO:0007155|GO:0070062|GO:0009314|GO:0001666|GO:0008009|GO:2000406|GO:0001569|GO:0008354|GO:0070098|GO:0001667|GO:0006874|GO:0005102|GO:0042379|GO:0005576|GO:0045236|GO:0009615|GO:0045785|GO:0009612|GO:0050930|GO:0007165|GO:0008045|GO:0001938|GO:0007186|GO:…	44865676	chr10	44865617	-	hs|10q11.21	NM_000609	chemokine (C-X-C motif) ligand 12	CXCL12	chr10:44865676-44865617	NM_000609	Hs.522891
A_23_P302634	4.53817	2.18211	up	FALSE	Homo sapiens otogelin-like (OTOGL), mRNA [NM_173591]	283310	GO:0046556|GO:0046373|GO:0007605|GO:0005576	80772236	chr12	80772177	+	hs|12q21.31	NM_173591	otogelin-like	OTOGL	chr12:80772177-80772236	NM_173591	Hs.723594
A_19_P00805942	4.52692	2.17853	up	FALSE	Homo sapiens solute carrier family 7, member 14 (SLC7A14), mRNA [NM_020949]	57709	GO:0015171|GO:0010923|GO:0016021|GO:0005765|GO:0003333	170181276	chr3	170181217	-	hs|3q26.2	NM_020949	solute carrier family 7, member 14	SLC7A14	chr3:170181276-170181217	NM_020949	Hs.596660
A_33_P3286146	4.52677	2.17848	up	FALSE	Homo sapiens uncharacterized LOC100132891 (LOC100132891), transcript variant 1, long non-coding RNA [NR_033652]	100132891		72965490	chr8	72965431	+	hs|8q13.3	NR_033652	uncharacterized LOC100132891	LOC100132891	chr8:72965431-72965490	NR_033652	Hs.137674
A_23_P330070	4.52392	2.17757	up	FALSE	Homo sapiens tissue factor pathway inhibitor (lipoprotein-associated coagulation inhibitor) (TFPI), transcript variant 2, mRNA [NM_001032281]	7035	GO:0010951|GO:0009986|GO:0005886|GO:0004866|GO:0007596|GO:0005783|GO:0004867|GO:0031090|GO:0007598|GO:0005576|GO:0031225|GO:0005615	188343465	chr2	188343406	-	hs|2q32.1	NM_001032281	tissue factor pathway inhibitor (lipoprotein-associated coagulation inhibitor)	TFPI	chr2:188343465-188343406	NM_001032281	Hs.516578
A_33_P3212615	4.52323	2.17735	up	FALSE	Homo sapiens tissue factor pathway inhibitor (lipoprotein-associated coagulation inhibitor) (TFPI), transcript variant 1, mRNA [NM_006287]	7035	GO:0010951|GO:0009986|GO:0005886|GO:0004866|GO:0007596|GO:0005783|GO:0004867|GO:0031090|GO:0007598|GO:0005576|GO:0031225|GO:0005615	188329067	chr2	188329008	-	hs|2q32.1	NM_006287	tissue factor pathway inhibitor (lipoprotein-associated coagulation inhibitor)	TFPI	chr2:188329067-188329008	NM_006287	Hs.516578
A_23_P4353	4.52309	2.17731	up	FALSE	Homo sapiens WD repeat and SOCS box containing 1 (WSB1), transcript variant 1, mRNA [NM_015626]	26118	GO:0035556|GO:0005622|GO:0005515|GO:0008150|GO:0016567	25639727	chr17	25639668	+	hs|17q11.1	NM_015626	WD repeat and SOCS box containing 1	WSB1	chr17:25639668-25639727	NM_015626	Hs.446017
A_23_P109055	4.52222	2.17703	up	FALSE	Homo sapiens TP53 regulating kinase (TP53RK), mRNA [NM_033550]	112858	GO:0005515|GO:0002039|GO:0070525|GO:0016787|GO:0016020|GO:0004674|GO:0000408|GO:0006468|GO:0005634|GO:0005524|GO:0008033|GO:0005829	45314596	chr20	45314537	-	hs|20q13.12	NM_033550	TP53 regulating kinase	TP53RK	chr20:45314596-45314537	NM_033550	Hs.440263
A_23_P416751	4.52008	2.17635	up	FALSE	Homo sapiens zinc finger protein 610 (ZNF610), transcript variant 3, mRNA [NM_173530]	162963	GO:0006355|GO:0005634|GO:0003677|GO:0046872|GO:0006351	52870080	chr19	52870021	+	hs|19q13.41	NM_173530	zinc finger protein 610	ZNF610	chr19:52870021-52870080	NM_173530	Hs.147025
A_23_P56703	4.51166	2.17366	up	FALSE	Homo sapiens TraB domain containing 2A (TRABD2A), transcript variant 1, mRNA [NM_001277053]	129293	GO:0017147|GO:0031301|GO:0005887|GO:0018158|GO:0008152|GO:0030178|GO:0006508|GO:0060322|GO:0016055|GO:0004222|GO:0046872	85049013	chr2	85048954	-	hs|2p11.2	NM_001277053	TraB domain containing 2A	TRABD2A	chr2:85049013-85048954	NM_001277053	Hs.469134
A_33_P3394272	4.50153	2.17042	up	FALSE	Homo sapiens long intergenic non-protein coding RNA 473 (LINC00473), transcript variant 2, long non-coding RNA [NR_026861]	90632	GO:0006351	166337595	chr6	166337536	-	hs|6q27	NR_026861	long intergenic non-protein coding RNA 473	LINC00473	chr6:166337595-166337536	NR_026861	Hs.31917
A_33_P3242623	4.49407	2.16802	up	FALSE	Homo sapiens solute carrier family 7 (anionic amino acid transporter light chain, xc- system), member 11 (SLC7A11), mRNA [NM_014331]	23657	GO:0005515|GO:0005791|GO:0015327|GO:0070306|GO:0005886|GO:0009986|GO:0006865|GO:0009636|GO:0050900|GO:0055085|GO:0070527|GO:0007420|GO:0007596|GO:0016021|GO:0005856|GO:0006979|GO:0035094|GO:0006811	139085492	chr4	139085433	-	hs|4q28.3	NM_014331	solute carrier family 7 (anionic amino acid transporter light chain, xc- system), member 11	SLC7A11	chr4:139085492-139085433	NM_014331	Hs.390594
A_33_P3291484	4.49124	2.16711	up	FALSE	Homo sapiens ST8 alpha-N-acetyl-neuraminide alpha-2,8-sialyltransferase 4 (ST8SIA4), transcript variant 1, mRNA [NM_005668]	7903	GO:0003828|GO:0009311|GO:0007399|GO:0030173|GO:0000139|GO:0007411|GO:0006491|GO:0001574|GO:0006486|GO:0033691|GO:0006488|GO:0044267|GO:0006464|GO:0043687|GO:0018279	100143016	chr5	100142957	-	hs|5q21.1	NM_005668	ST8 alpha-N-acetyl-neuraminide alpha-2,8-sialyltransferase 4	ST8SIA4	chr5:100143016-100142957	NM_005668	Hs.308628
A_23_P114061	4.49069	2.16694	up	FALSE	Homo sapiens transient receptor potential cation channel, subfamily M, member 3 (TRPM3), transcript variant 9, mRNA [NM_001007471]	80036	GO:0005262|GO:0034220|GO:0005261|GO:0005886|GO:0070588|GO:0016048|GO:0016021|GO:0005227|GO:0050951|GO:0055085|GO:0006812	73150331	chr9	73150272	-	hs|9q21.12	NM_001007471	transient receptor potential cation channel, subfamily M, member 3	TRPM3	chr9:73150331-73150272	NM_001007471	Hs.47288
A_24_P734953	4.48662	2.16563	up	FALSE	Homo sapiens TMF1-regulated nuclear protein 1 (TRNP1), mRNA [NM_001013642]	388610	GO:0061351|GO:0007049|GO:0006355|GO:0005719|GO:0042127|GO:0021696|GO:0051726|GO:0005634|GO:0003677|GO:0006351	27326560	chr1	27326501	+	hs|1p36.11	NM_001013642	TMF1-regulated nuclear protein 1	TRNP1	chr1:27326501-27326560	NM_001013642	Hs.355747
A_23_P50081	4.4847	2.16501	up	FALSE	Homo sapiens inositol(myo)-1(or 4)-monophosphatase 2 (IMPA2), mRNA [NM_014214]	3613	GO:0052833|GO:0052832|GO:0006021|GO:0043647|GO:0006796|GO:0044281|GO:0042803|GO:0046872|GO:0005829|GO:0007165|GO:0046854|GO:0005737|GO:0046855|GO:0008934	12030707	chr18	12030648	+	hs|18p11.21	NM_014214	inositol(myo)-1(or 4)-monophosphatase 2	IMPA2	chr18:12030648-12030707	NM_014214	Hs.743311
A_33_P3368358	4.48238	2.16426	up	FALSE	Homo sapiens neural precursor cell expressed, developmentally down-regulated 9 (NEDD9), transcript variant 2, mRNA [NM_182966]	4739	GO:0005515|GO:0005794|GO:0005819|GO:0005634|GO:0030027|GO:0007165|GO:0000922|GO:0005737|GO:0007067|GO:0007229|GO:0007010|GO:0007155|GO:0051017|GO:0005925|GO:0005938|GO:0040008|GO:0051301	11201273	chr6	11201214	-	hs|6p24.2	NM_182966	neural precursor cell expressed, developmentally down-regulated 9	NEDD9	chr6:11201273-11201214	NM_182966	Hs.37982
A_23_P301855	4.4823	2.16424	up	FALSE	Homo sapiens limbic system-associated membrane protein (LSAMP), mRNA [NM_002338]	4045	GO:0005515|GO:0043005|GO:0016337|GO:0050767|GO:0009986|GO:0005886|GO:0005911|GO:0043025|GO:0031225|GO:0035641|GO:0007399	115571342	chr3	115561379	-	hs|3q13.31	NM_002338	limbic system-associated membrane protein	LSAMP	chr3:115571342-115561379	NM_002338	Hs.26409
A_33_P3216763	4.47095	2.16058	up	FALSE	Homo sapiens EYA transcriptional coactivator and phosphatase 1 (EYA1), transcript variant EYA1C, mRNA [NM_000503]	2138	GO:0005515|GO:0001656|GO:0007389|GO:0001658|GO:0007605|GO:0003723|GO:0000132|GO:0035088|GO:0048704|GO:0005634|GO:0048752|GO:0045739|GO:0009653|GO:0046872|GO:0035335|GO:0006302|GO:0005737|GO:0045944|GO:0010212|GO:2001240|GO:0090103|GO:0072513|GO:0014706|GO:0042474|GO:0042473|GO:0004725|GO:0050679|GO:0045747|GO:0016576|GO:0016925|GO:0035909|GO:0048665|GO:0071600|GO:0006351|GO:0003151|GO:0060037|GO:…	72111363	chr8	72111304	-	hs|8q13.3	NM_000503	EYA transcriptional coactivator and phosphatase 1	EYA1	chr8:72111363-72111304	NM_000503	Hs.491997
A_23_P417261	4.46561	2.15886	up	FALSE	Homo sapiens EF-hand domain family, member B (EFHB), mRNA [NM_144715]	151651	GO:0005509	19921032	chr3	19920973	-	hs|3p24.3	NM_144715	EF-hand domain family, member B	EFHB	chr3:19921032-19920973	NM_144715	Hs.733920
A_33_P3310009	4.45898	2.15671	up	FALSE	Homo sapiens DDB1 and CUL4 associated factor 8-like 2 (DCAF8L2), mRNA [NM_001136533]	347442		27766874	chrX	27766815	+	hs|Xp21.3	NM_001136533	DDB1 and CUL4 associated factor 8-like 2	DCAF8L2	chrX:27766815-27766874	NM_001136533	Hs.720885
A_19_P00805812	4.45876	2.15664	up	FALSE	Q5A5F0_CANAL (Q5A5F0) Possible mitochondrial Complex I, subunit 1, partial (12%) [THC2535688]			28262798	chr19	28262739	-	hs|19q11		lnc-UQCRFS1-9:20	lnc-UQCRFS1-9	chr19:28262798-28262739
A_33_P3418668	4.4524	2.15458	up	FALSE	Homo sapiens Prader Willi/Angelman region RNA, SNRPN neighbor (PWARSN), long non-coding RNA [NR_022011]	347746		25228641	chr15	25228582	+	hs|15q11.2	NR_022011	Prader Willi/Angelman region RNA, SNRPN neighbor	PWARSN	chr15:25228582-25228641	NR_022011	Hs.733072
A_33_P3232354	4.44782	2.1531	up	FALSE	Homo sapiens BTB (POZ) domain containing 8 (BTBD8), mRNA [NM_183242]	284697	GO:0005654	92604979	chr1	92604920	+	hs|1p22.1	NM_183242	BTB (POZ) domain containing 8	BTBD8	chr1:92604920-92604979	NM_183242	Hs.676102
A_23_P375566	4.44211	2.15124	up	FALSE	Homo sapiens syntaxin binding protein 4 (STXBP4), mRNA [NM_178509]	252983	GO:0005515|GO:0008286|GO:0019905|GO:0010838|GO:0050821|GO:0006605|GO:0006974|GO:0005737|GO:0015758|GO:0005654|GO:0045111|GO:0061178|GO:0070062	53111593	chr17	53111534	+	hs|17q22	NM_178509	syntaxin binding protein 4	STXBP4	chr17:53111534-53111593	NM_178509	Hs.35199
A_24_P78556	4.44008	2.15058	up	FALSE	Homo sapiens Ras association (RalGDS/AF-6) domain family (N-terminal) member 8 (RASSF8), transcript variant 4, mRNA [NM_007211]	11228	GO:0007165	26218317	chr12	26218258	+	hs|12p12.1	NM_007211	Ras association (RalGDS/AF-6) domain family (N-terminal) member 8	RASSF8	chr12:26218258-26218317	NM_007211	Hs.696433
A_23_P59452	4.437	2.14958	up	FALSE	Homo sapiens amine oxidase, copper containing 1 (AOC1), transcript variant 2, mRNA [NM_001091]	26	GO:0071280|GO:0097185|GO:0005886|GO:0005272|GO:0005615|GO:0032403|GO:0042803|GO:0008144|GO:0004872|GO:0035725|GO:0008201|GO:0052600|GO:0046677|GO:0070062|GO:0005777|GO:0005261|GO:0048038|GO:0005507|GO:0042493|GO:0005509|GO:0052599|GO:0052598|GO:0052597|GO:0008131|GO:0035874|GO:0071504|GO:0008270|GO:0009308|GO:0005923|GO:0071420|GO:0055114	150555119	chr7	150555060	+	hs|7q36.1	NM_001091	amine oxidase, copper containing 1	AOC1	chr7:150555060-150555119	NM_001091	Hs.647097
A_23_P168592	4.43162	2.14783	up	FALSE	Homo sapiens coiled-coil domain containing 126 (CCDC126), mRNA [NM_138771]	90693	GO:0030144|GO:0016020|GO:0005576|GO:0006487	23682778	chr7	23682719	+	hs|7p15.3	NM_138771	coiled-coil domain containing 126	CCDC126	chr7:23682719-23682778	NM_138771	Hs.232296
A_23_P360209	4.42931	2.14708	up	FALSE	mitochondrially encoded NADH dehydrogenase 3 [Source:HGNC Symbol;Acc:HGNC:7458] [ENST00000361227]	4537		10259	chrM	10200	+		HV963894	NADH dehydrogenase, subunit 3 (complex I)	ND3	chrM:10200-10259
A_24_P380679	4.42877	2.14691	up	FALSE	Homo sapiens leucine-rich single-pass membrane protein 1 (LSMEM1), transcript variant 1, mRNA [NM_182597]	286006	GO:0005737|GO:0016021	112130918	chr7	112130859	+	hs|7q31.1	NM_182597	leucine-rich single-pass membrane protein 1	LSMEM1	chr7:112130859-112130918	NM_182597	Hs.396189
A_33_P3346448	4.42243	2.14484	up	FALSE	Homo sapiens protocadherin 11 X-linked (PCDH11X), transcript variant c, mRNA [NM_032968]	27328	GO:0005886|GO:0005887|GO:0010923|GO:0005509|GO:0007156|GO:0070062	91873895	chrX	91873836	+	hs|Xq21.32	NM_032968	protocadherin 11 X-linked	PCDH11X	chrX:91873836-91873895	NM_032968	Hs.655673
A_33_P3379341	4.42075	2.14429	up	FALSE	Homo sapiens D-dopachrome tautomerase-like (LOC391322), mRNA [NM_001144931]	391322		24373873	chr22	24373814	+	hs|22q11.23	NM_001144931	D-dopachrome tautomerase-like	LOC391322	chr22:24373814-24373873	NM_001144931	Hs.678440
A_23_P207445	4.41415	2.14214	up	FALSE	Homo sapiens mitogen-activated protein kinase kinase 6 (MAP2K6), mRNA [NM_002758]	5608	GO:0005515|GO:0034142|GO:0070423|GO:0060048|GO:0051403|GO:0035872|GO:0005829|GO:0042692|GO:0002756|GO:0000187|GO:0004702|GO:0002755|GO:0022602|GO:0007050|GO:0005856|GO:0072709|GO:0034138|GO:0004708|GO:0006355|GO:0043065|GO:0038124|GO:0038123|GO:0019901|GO:0042493|GO:0034134|GO:0006915|GO:0018108|GO:0002224|GO:0005524|GO:0006351|GO:0006975|GO:0007165|GO:0051149|GO:0045087|GO:0002931|GO:0009405|GO:…	67538021	chr17	67537962	+	hs|17q24.3	NM_002758	mitogen-activated protein kinase kinase 6	MAP2K6	chr17:67537962-67538021	NM_002758	Hs.463978
A_33_P3380161	4.40769	2.14002	up	FALSE	Homo sapiens HNRNPU antisense RNA 1 (HNRNPU-AS1), long non-coding RNA [NR_026778]	284702		245004000	chr1	245003941	-	hs|1q44	NR_026778	HNRNPU antisense RNA 1	HNRNPU-AS1	chr1:245004000-245003941	NR_026778	Hs.743421
A_23_P36658	4.39802	2.13686	up	FALSE	Homo sapiens microsomal glutathione S-transferase 1 (MGST1), transcript variant 3, mRNA [NM_145791]	4257	GO:0005515|GO:0006805|GO:0005783|GO:0042493|GO:0005743|GO:0045177|GO:0006749|GO:0010243|GO:0005634|GO:0005741|GO:0044281|GO:0004364|GO:0042803|GO:0071449|GO:0004602|GO:0005739|GO:0070207|GO:0043295|GO:0032496|GO:0005789|GO:0033327|GO:0016021|GO:0005778|GO:0055114	16516966	chr12	16516907	+	hs|12p12.3	NM_145791	microsomal glutathione S-transferase 1	MGST1	chr12:16516907-16516966	NM_145791	Hs.389700
A_33_P3232532	4.39418	2.13559	up	FALSE	Homo sapiens ER degradation enhancer, mannosidase alpha-like 3 (EDEM3), mRNA [NM_025191]	80267	GO:0006986|GO:0006457|GO:0005509|GO:0004571|GO:0005789|GO:0006516|GO:0005788|GO:0043161|GO:0044267|GO:0004569|GO:0043687|GO:0018279	184663261	chr1	184663202	-	hs|1q25.3	NM_025191	ER degradation enhancer, mannosidase alpha-like 3	EDEM3	chr1:184663261-184663202	NM_025191	Hs.523811
A_24_P626850	4.38874	2.13381	up	FALSE	Homo sapiens hexose-6-phosphate dehydrogenase (glucose 1-dehydrogenase) (H6PD), transcript variant 2, mRNA [NM_004285]	9563	GO:0050661|GO:0047936|GO:0004345|GO:0005788|GO:0017057|GO:0006098	9330410	chr1	9330351	+	hs|1p36.22	NM_004285	hexose-6-phosphate dehydrogenase (glucose 1-dehydrogenase)	H6PD	chr1:9330351-9330410	NM_004285	Hs.463511
A_33_P3367301	4.38782	2.1335	up	FALSE	Homo sapiens gap junction protein, delta 3, 31.9kDa (GJD3), mRNA [NM_152219]	125111	GO:0005515|GO:0005243|GO:0034220|GO:0007154|GO:0009986|GO:0005887|GO:0005922|GO:0016264|GO:0005216|GO:0009749	38516987	chr17	38516928	-	hs|17q21.2	NM_152219	gap junction protein, delta 3, 31.9kDa	GJD3	chr17:38516987-38516928	NM_152219	Hs.444663
A_33_P3218531	4.38451	2.13241	up	FALSE	Homo sapiens PRO2353 mRNA, complete cds. [AF119878]			74908631	chr2	74908572	-	hs|2p13.1	AF119878	lnc-C2orf65-1:1	lnc-C2orf65-1	chr2:74908631-74908572
A_23_P160567	4.38067	2.13115	up	FALSE	Homo sapiens zinc finger, MYND-type containing 12 (ZMYND12), transcript variant 1, mRNA [NM_032257]	84217	GO:0005622|GO:0046872	42896355	chr1	42896296	-	hs|1p34.2	NM_032257	zinc finger, MYND-type containing 12	ZMYND12	chr1:42896355-42896296	NM_032257	Hs.294009
A_23_P145238	4.378	2.13027	up	FALSE	Homo sapiens histone cluster 1, H2bk (HIST1H2BK), mRNA [NM_080593]	85236	GO:0003674|GO:0046982|GO:0050830|GO:0019731|GO:0006325|GO:0005654|GO:0005634|GO:0000786|GO:0005615|GO:0003677|GO:0002227	27106250	chr6	27106191	-	hs|6p22.1	NM_080593	histone cluster 1, H2bk	HIST1H2BK	chr6:27106250-27106191	NM_080593	Hs.437275
A_24_P67946	4.37529	2.12938	up	FALSE	Homo sapiens nudix (nucleoside diphosphate linked moiety X)-type motif 4 (NUDT4), transcript variant 2, mRNA [NM_199040]	11163	GO:0052846|GO:0052845|GO:0052844|GO:0052843|GO:0009187|GO:0019722|GO:0043647|GO:0008486|GO:0052848|GO:0052847|GO:0019935|GO:0046907|GO:0044281|GO:0050072|GO:0052840|GO:0046872|GO:0005829|GO:0005622|GO:0035556|GO:0030515|GO:0046831	93796149	chr12	93796090	+	hs|12q22	NM_199040	nudix (nucleoside diphosphate linked moiety X)-type motif 4	NUDT4	chr12:93796090-93796149	NM_199040	Hs.506325
A_23_P165707	4.36988	2.12759	up	FALSE	Homo sapiens lysozyme G-like 1 (LYG1), mRNA [NM_174898]	129530	GO:0009253|GO:0016998|GO:0003796|GO:0005576	99900843	chr2	99900784	-	hs|2q11.2	NM_174898	lysozyme G-like 1	LYG1	chr2:99900843-99900784	NM_174898	Hs.164589
A_33_P3338047	4.366	2.12631	up	FALSE	Homo sapiens patatin-like phospholipase domain containing 7 (PNPLA7), transcript variant 1, mRNA [NM_001098537]	375775	GO:0006629|GO:0032502|GO:0031965|GO:0031966|GO:0005783|GO:0004622|GO:0016021|GO:0005765	140437218	chr9	140437159	-	hs|9q34.3	NM_001098537	patatin-like phospholipase domain containing 7	PNPLA7	chr9:140437218-140437159	NM_001098537	Hs.294147
A_23_P207850	4.36342	2.12546	up	FALSE	Homo sapiens tensin 4 (TNS4), mRNA [NM_032865]	84951	GO:0005515|GO:0005737|GO:0008104|GO:0006915|GO:0003779|GO:0005856|GO:0005925	38632157	chr17	38632098	-	hs|17q21.2	NM_032865	tensin 4	TNS4	chr17:38632157-38632098	NM_032865	Hs.438292
A_24_P944222	4.36151	2.12483	up	FALSE	Homo sapiens transmembrane and tetratricopeptide repeat containing 3 (TMTC3), mRNA [NM_181783]	160418	GO:0048747|GO:0010468|GO:0048286|GO:0016021|GO:0009791|GO:0060447	88591161	chr12	88591102	+	hs|12q21.32	NM_181783	transmembrane and tetratricopeptide repeat containing 3	TMTC3	chr12:88591102-88591161	NM_181783	Hs.331268
A_33_P3222341	4.35867	2.12389	up	FALSE	Homo sapiens phosphatidylinositol transfer protein, cytoplasmic 1 (PITPNC1), transcript variant 1, mRNA [NM_012417]	26207	GO:0005515|GO:0007165|GO:0005737|GO:0015914|GO:0008526|GO:0005654|GO:0008289	65373916	chr17	65373857	+	hs|17q24.2	NM_012417	phosphatidylinositol transfer protein, cytoplasmic 1	PITPNC1	chr17:65373857-65373916	NM_012417	Hs.591185
A_23_P87791	4.35399	2.12234	up	FALSE	Homo sapiens acetyl-CoA carboxylase beta (ACACB), mRNA [NM_001093]	32	GO:0005515|GO:0014070|GO:0006768|GO:0006767|GO:0060421|GO:0005741|GO:0005634|GO:0044281|GO:0046872|GO:0005829|GO:0005739|GO:0051289|GO:0006633|GO:0003989|GO:0044255|GO:0006853|GO:0042493|GO:0046322|GO:0010884|GO:2001295|GO:0006084|GO:0005524|GO:0012505|GO:0006112|GO:0031325|GO:0006766|GO:0009374|GO:0004075	109703245	chr12	109703078	+	hs|12q24.11	NM_001093	acetyl-CoA carboxylase beta	ACACB	chr12:109703078-109703245	NM_001093	Hs.234898
A_33_P3272231	4.34747	2.12018	up	FALSE	Homo sapiens major facilitator superfamily domain containing 2A (MFSD2A), transcript variant 1, mRNA [NM_001136493]	84879	GO:0045056|GO:0005737|GO:0015914|GO:0005886|GO:0005887|GO:0060856|GO:0005789|GO:0015908|GO:0005548|GO:0055085|GO:0015293	40435627	chr1	40435568	+	hs|1p34.2	NM_001136493	major facilitator superfamily domain containing 2A	MFSD2A	chr1:40435568-40435627	NM_001136493	Hs.655177
A_19_P00317856	4.34638	2.11982	up	FALSE	PREDICTED: Homo sapiens uncharacterized LOC101928156 (LOC101928156), ncRNA [XR_241404]	101928156		217385497	chr2	217385438	+	hs|2q35	XR_241404	uncharacterized LOC101928156	LOC101928156	chr2:217385438-217385497	XR_241404
A_33_P3280385	4.34594	2.11967	up	FALSE	Homo sapiens collagen, type VI, alpha 3 (COL6A3), transcript variant 3, mRNA [NM_057165]	1293	GO:0004867|GO:0005578|GO:0005576|GO:0005589|GO:0031982|GO:0005615|GO:0042383|GO:0031012|GO:0010951|GO:0007517|GO:0022617|GO:0007411|GO:0030198|GO:0030574|GO:0005788|GO:0007155|GO:0070062	238280348	chr2	238280289	-	hs|2q37.3	NM_057165	collagen, type VI, alpha 3	COL6A3	chr2:238280348-238280289	NM_057165	Hs.233240
A_24_P81965	4.34135	2.11814	up	FALSE	Homo sapiens RAP2A, member of RAS oncogene family (RAP2A), mRNA [NM_021033]	5911	GO:0005515|GO:0030336|GO:0005886|GO:0031532|GO:0032486|GO:0030033|GO:0003924|GO:0030496|GO:0005525|GO:0072659|GO:0035690|GO:0045198|GO:0045184|GO:0005829|GO:0048814|GO:0046328|GO:0006184|GO:0001934|GO:0034613|GO:0055037|GO:0055038|GO:0070062|GO:0031954	98119503	chr13	98119444	+	hs|13q32.1	NM_021033	RAP2A, member of RAS oncogene family	RAP2A	chr13:98119444-98119503	NM_021033	Hs.508480
A_23_P171143	4.33733	2.11681	up	FALSE	Homo sapiens tetraspanin 6 (TSPAN6), transcript variant 1, mRNA [NM_003270]	7105	GO:0005515|GO:0007165|GO:0039532|GO:0016021|GO:0004871|GO:0043123|GO:0070062	99884342	chrX	99884283	-	hs|Xq22.1	NM_003270	tetraspanin 6	TSPAN6	chrX:99884342-99884283	NM_003270	Hs.43233
A_23_P258944	4.33249	2.1152	up	FALSE	Homo sapiens DnaJ (Hsp40) homolog, subfamily B, member 9 (DNAJB9), mRNA [NM_012328]	4189	GO:0051787|GO:0005515|GO:0005737|GO:0005783|GO:0005789|GO:0005730|GO:0005788|GO:0030433|GO:0006987|GO:0044267|GO:0070062|GO:0030968	108214574	chr7	108214515	+	hs|7q31.1	NM_012328	DnaJ (Hsp40) homolog, subfamily B, member 9	DNAJB9	chr7:108214515-108214574	NM_012328	Hs.741182
A_32_P131143	4.33017	2.11443	up	FALSE	Homo sapiens CECR5 antisense RNA 1 (CECR5-AS1), transcript variant 2, long non-coding RNA [NR_024482]	100130717		17646293	chr22	17646234	+	hs|22q11.1	NR_024482	CECR5 antisense RNA 1	CECR5-AS1	chr22:17646234-17646293	NR_024482	Hs.660066
A_23_P86599	4.32658	2.11323	up	FALSE	Homo sapiens deleted in malignant brain tumors 1 (DMBT1), transcript variant 2, mRNA [NM_007329]	1755	GO:0005515|GO:0001833|GO:0005578|GO:0005576|GO:0015031|GO:0005615|GO:0035375|GO:0006898|GO:0051607|GO:0030858|GO:0002221|GO:0005737|GO:0042589|GO:0045087|GO:0030855|GO:0030670|GO:0016032|GO:0043152|GO:0070062|GO:0048306|GO:0005044|GO:0008329|GO:0019898	124403211	chr10	124403152	+	hs|10q26.13	NM_007329	deleted in malignant brain tumors 1	DMBT1	chr10:124403152-124403211	NM_007329	Hs.279611
A_24_P402438	4.31999	2.11103	up	FALSE	Homo sapiens transforming growth factor, beta 2 (TGFB2), transcript variant 2, mRNA [NM_003238]	7042	GO:0005515|GO:0008219|GO:0030308|GO:0030307|GO:0001654|GO:0042704|GO:0009790|GO:0005615|GO:0042803|GO:0031069|GO:0005114|GO:0007507|GO:0043525|GO:0004702|GO:0030198|GO:0007411|GO:0030199|GO:0043025|GO:0007179|GO:0001942|GO:0023014|GO:0030593|GO:0030168|GO:0014068|GO:0003179|GO:0005160|GO:0005125|GO:0042637|GO:0010936|GO:0001502|GO:0007184|GO:0042060|GO:0032570|GO:0010002|GO:0016049|GO:0008083|GO:…	218614843	chr1	218614784	+	hs|1q41	NM_003238	transforming growth factor, beta 2	TGFB2	chr1:218614784-218614843	NM_003238	Hs.133379
A_33_P3274372	4.31634	2.10981	up	FALSE	LNCipedia lincRNA (lnc-TGFBRAP1-5), lincRNA [lnc-TGFBRAP1-5:3]			105481924	chr2	105481865	-	hs|2q12.1		lnc-TGFBRAP1-5:3	lnc-TGFBRAP1-5	chr2:105481924-105481865
A_23_P303671	4.30213	2.10505	up	FALSE	Homo sapiens extracellular matrix protein 2, female organ and adipocyte specific (ECM2), transcript variant 1, mRNA [NM_001393]	1842	GO:0005178|GO:0007160|GO:0030198|GO:0010811|GO:0005578|GO:0005614|GO:0008201|GO:0070052	95258273	chr9	95258214	-	hs|9q22.31	NM_001393	extracellular matrix protein 2, female organ and adipocyte specific	ECM2	chr9:95258273-95258214	NM_001393	Hs.117060
A_23_P84189	4.29753	2.10351	up	FALSE	Homo sapiens phosphatidylinositol transfer protein, cytoplasmic 1 (PITPNC1), transcript variant 2, mRNA [NM_181671]	26207	GO:0005515|GO:0007165|GO:0005737|GO:0015914|GO:0008526|GO:0005654|GO:0008289	65689293	chr17	65689234	+	hs|17q24.2	NM_181671	phosphatidylinositol transfer protein, cytoplasmic 1	PITPNC1	chr17:65689234-65689293	NM_181671	Hs.591185
A_33_P3421163	4.28477	2.09922	up	FALSE	Homo sapiens tumor protein p53 inducible nuclear protein 1 (TP53INP1), transcript variant 1, mRNA [NM_033285]	94241	GO:0005515|GO:0072703|GO:0048102|GO:0030336|GO:0005776|GO:0008285|GO:0016209|GO:0009408|GO:2001235|GO:0006950|GO:0071447|GO:0006915|GO:0005634|GO:0031410|GO:0006351|GO:0005829|GO:0071361|GO:0034644|GO:0016605|GO:0007050|GO:0045893|GO:0000045|GO:0010508	95952206	chr8	95952147	-	hs|8q22.1	NM_033285	tumor protein p53 inducible nuclear protein 1	TP53INP1	chr8:95952206-95952147	NM_033285	Hs.492261
A_24_P128442	4.27904	2.09729	up	FALSE	Homo sapiens T-box 15 (TBX15), mRNA [NM_152380]	6913	GO:0000976|GO:0003700|GO:0046982|GO:0001106|GO:0070722|GO:0000122|GO:0048701|GO:0042803|GO:0006351	119425783	chr1	119425724	-	hs|1p12	NM_152380	T-box 15	TBX15	chr1:119425783-119425724	NM_152380	Hs.146196
A_23_P6413	4.2784	2.09707	up	FALSE	Homo sapiens selenoprotein M (SELM), mRNA [NM_080430]	140606	GO:0048471|GO:0005737|GO:0005794|GO:0005783|GO:0005654	31500922	chr22	31500863	-	hs|22q12.2	NM_080430	selenoprotein M	SELM	chr22:31500922-31500863	NM_080430	Hs.55940
A_33_P3383471	4.27786	2.09689	up	FALSE	Homo sapiens cDNA FLJ41975 fis, clone SKNMC2006998, moderately similar to PROTEIN PHOSPHATASE INHIBITOR 1. [AK123969]	5502	GO:0035556|GO:0005515|GO:0005737|GO:0005977|GO:0004865|GO:0006469|GO:0005615	54971267	chr12	54971208	-	hs|12q13.2	AK123969	protein phosphatase 1, regulatory (inhibitor) subunit 1A	PPP1R1A	chr12:54971267-54971208		Hs.505662
A_23_P384023	4.27341	2.09539	up	FALSE	Homo sapiens GLIS family zinc finger 3 (GLIS3), transcript variant 1, mRNA [NM_001042413]	169792	GO:0001078|GO:0001077|GO:0005794|GO:0006366|GO:0045944|GO:0005654|GO:0005634|GO:0000122|GO:0000978|GO:0046872	3829334	chr9	3828374	-	hs|9p24.2	NM_001042413	GLIS family zinc finger 3	GLIS3	chr9:3829334-3828374	NM_001042413	Hs.162125
A_23_P27285	4.26993	2.09421	up	FALSE	Homo sapiens metallophosphoesterase 1 (MPPE1), transcript variant 1, mRNA [NM_023075]	65258	GO:0006888|GO:0005801|GO:0008081|GO:0005793|GO:0034235|GO:0030145|GO:0005794|GO:0033116|GO:0005654|GO:0016021|GO:0070971|GO:0006506	11884349	chr18	11884290	-	hs|18p11.21	NM_023075	metallophosphoesterase 1	MPPE1	chr18:11884349-11884290	NM_023075	Hs.712666
A_24_P336577	4.26978	2.09416	up	FALSE	Homo sapiens family with sequence similarity 212, member B (FAM212B), transcript variant 1, mRNA [NM_019099]	55924		112269251	chr1	112269192	-	hs|1p13.2	NM_019099	family with sequence similarity 212, member B	FAM212B	chr1:112269251-112269192	NM_019099	Hs.193406
A_23_P30294	4.2684	2.0937	up	FALSE	Homo sapiens cysteine dioxygenase type 1 (CDO1), mRNA [NM_001801]	1036	GO:0045471|GO:0006534|GO:0051384|GO:0044281|GO:0051591|GO:0008198|GO:0005829|GO:0034641|GO:0000096|GO:0006954|GO:0000097|GO:0007595|GO:0000098|GO:0033762|GO:0017172|GO:0042412|GO:0043200|GO:0019448|GO:0055114	115140611	chr5	115140552	-	hs|5q22.3	NM_001801	cysteine dioxygenase type 1	CDO1	chr5:115140611-115140552	NM_001801	Hs.442378
A_23_P415611	4.25084	2.08775	up	FALSE	Homo sapiens solute carrier family 9, subfamily B (NHA1, cation proton antiporter 1), member 1 (SLC9B1), transcript variant 1, mRNA [NM_139173]	150159	GO:0034220|GO:0005886|GO:0015299|GO:0016021|GO:0055085	103822339	chr4	103822280	-	hs|4q24	NM_139173	solute carrier family 9, subfamily B (NHA1, cation proton antiporter 1), member 1	SLC9B1	chr4:103822339-103822280	NM_139173	Hs.666728
A_33_P3210556	4.25009	2.08749	up	FALSE	Homo sapiens spermatogenesis associated 41 (non-protein coding) (SPATA41), transcript variant 1, long non-coding RNA [NR_028139]	388182		100884752	chr15	100884693	-	hs|15q26.3	NR_028139	spermatogenesis associated 41 (non-protein coding)	SPATA41	chr15:100884752-100884693	NR_028139	Hs.136982
A_33_P3238058	4.2423	2.08485	up	FALSE	Homo sapiens long intergenic non-protein coding RNA 1101 (LINC01101), long non-coding RNA [NR_027181]	84931		121223062	chr2	121223003	-	hs|2q14.2	NR_027181	long intergenic non-protein coding RNA 1101	LINC01101	chr2:121223062-121223003	NR_027181	Hs.334519
A_33_P3395008	4.24182	2.08468	up	FALSE	Homo sapiens acyl-CoA oxidase-like (ACOXL), mRNA [NM_001142807]	55289	GO:0008150|GO:0003674|GO:0006635|GO:0003997|GO:0003995|GO:0005575|GO:0005777	111875799	chr2	111875740	+	hs|2q13	NM_001142807	acyl-CoA oxidase-like	ACOXL	chr2:111875740-111875799	NM_001142807	Hs.253320
A_23_P126623	4.23008	2.08069	up	FALSE	Homo sapiens phosphogluconate dehydrogenase (PGD), mRNA [NM_002631]	5226	GO:0050661|GO:0005975|GO:0019521|GO:0005634|GO:0044281|GO:0006098|GO:0009051|GO:0005829|GO:0004616|GO:0019322|GO:0009405|GO:0055114|GO:0070062	10478970	chr1	10478911	+	hs|1p36.22	NM_002631	phosphogluconate dehydrogenase	PGD	chr1:10478911-10478970	NM_002631	Hs.464071
A_23_P374902	4.22676	2.07955	up	FALSE	Homo sapiens claudin domain containing 2 (CLDND2), mRNA [NM_152353]	125875	GO:0016021	51870797	chr19	51870738	-	hs|19q13.41	NM_152353	claudin domain containing 2	CLDND2	chr19:51870797-51870738	NM_152353	Hs.720536
A_23_P429998	4.22062	2.07746	up	FALSE	Homo sapiens FBJ murine osteosarcoma viral oncogene homolog B (FOSB), transcript variant 1, mRNA [NM_006732]	2354	GO:0051412|GO:0007565|GO:0003700|GO:0006366|GO:0042493|GO:0005634|GO:0043278|GO:0000122|GO:0051591|GO:0003677|GO:0032870|GO:0009612|GO:0043565|GO:0003690|GO:0071277|GO:0032570|GO:0008134	45978264	chr19	45978205	+	hs|19q13.32	NM_006732	FBJ murine osteosarcoma viral oncogene homolog B	FOSB	chr19:45978205-45978264	NM_006732	Hs.590958
A_33_P3271490	4.21904	2.07691	up	FALSE	Homo sapiens RNA binding motif, single stranded interacting protein 1 (RBMS1), transcript variant 1, mRNA [NM_016836]	5937	GO:0006260|GO:0005515|GO:0006396|GO:0003690|GO:0003697|GO:0000166|GO:0003723|GO:0005634	161130579	chr2	161130520	-	hs|2q24.2	NM_016836	RNA binding motif, single stranded interacting protein 1	RBMS1	chr2:161130579-161130520	NM_016836	Hs.470412
A_23_P309973	4.21603	2.07588	up	FALSE	Homo sapiens protein phosphatase 1, regulatory subunit 36 (PPP1R36), mRNA [NM_172365]	145376	GO:0019902|GO:0010923|GO:0004864	65054969	chr14	65054910	+	hs|14q23.3	NM_172365	protein phosphatase 1, regulatory subunit 36	PPP1R36	chr14:65054910-65054969	NM_172365	Hs.144696
A_33_P3216570	4.20895	2.07346	up	FALSE	PREDICTED: Homo sapiens mucin 5AC, oligomeric mucus/gel-forming (MUC5AC), partial mRNA [XM_006709945]	4586	GO:0006493|GO:0005796|GO:0016266|GO:0043205|GO:0043206|GO:0044267|GO:0070062|GO:0043687|GO:0005201						XM_006709945	mucin 5AC, oligomeric mucus/gel-forming	MUC5AC		XM_006709945	Hs.721515
A_33_P3283619	4.20638	2.07258	up	FALSE	Homo sapiens SH2 domain containing 1A (SH2D1A), transcript variant 2, mRNA [NM_001114937]	4068	GO:0005515|GO:0006968|GO:0005737|GO:0006959|GO:0005070|GO:0045954|GO:0007267|GO:0009967	123480570	chrX	123480511	+	hs|Xq25	NM_001114937	SH2 domain containing 1A	SH2D1A	chrX:123480511-123480570	NM_001114937	Hs.349094
A_33_P3352887	4.20463	2.07198	up	FALSE	Homo sapiens uncharacterized LOC388692 (LOC388692), long non-coding RNA [NR_111933]	388692		149291625	chr1	149291566	+	hs|1q21.2	NR_111933	uncharacterized LOC388692	LOC388692	chr1:149291566-149291625	NR_111933	Hs.271249
A_23_P344481	4.18746	2.06608	up	FALSE	Homo sapiens storkhead box 1 (STOX1), transcript variant 1, mRNA [NM_152709]	219736	GO:0005737|GO:0005730|GO:0005654|GO:0005634|GO:0003677	70652495	chr10	70652436	+	hs|10q22.1	NM_152709	storkhead box 1	STOX1	chr10:70652436-70652495	NM_152709	Hs.37636
A_32_P99753	4.18654	2.06576	up	FALSE	Homo sapiens EF-hand calcium binding domain 12 (EFCAB12), mRNA [NM_207307]	90288	GO:0005509	129120522	chr3	129120463	-	hs|3q21.3	NM_207307	EF-hand calcium binding domain 12	EFCAB12	chr3:129120522-129120463	NM_207307	Hs.652347
A_23_P160992	4.18533	2.06534	up	FALSE	Homo sapiens flavin containing monooxygenase 4 (FMO4), mRNA [NM_002022]	2329	GO:0050661|GO:0042737|GO:0004499|GO:0050660|GO:0005789|GO:0016021|GO:0055114	171311028	chr1	171310969	+	hs|1q24.3	NM_002022	flavin containing monooxygenase 4	FMO4	chr1:171310969-171311028	NM_002022	Hs.386502
A_33_P3280157	4.18473	2.06513	up	FALSE	Homo sapiens small nucleolar RNA, C/D box 116-19 (SNORD116-19), small nucleolar RNA [NR_001290]	727708		25328827	chr15	25328768	+	hs|15q11.2	NR_001290	small nucleolar RNA, C/D box 116-19	SNORD116-19	chr15:25328768-25328827	NR_001290	Hs.731866
A_33_P3316323	4.18365	2.06476	up	FALSE	Homo sapiens RNA binding motif, single stranded interacting protein 1 (RBMS1), transcript variant 1, mRNA [NM_016836]	5937	GO:0006260|GO:0005515|GO:0006396|GO:0003690|GO:0003697|GO:0000166|GO:0003723|GO:0005634	161131106	chr2	161131047	-	hs|2q24.2	NM_016836	RNA binding motif, single stranded interacting protein 1	RBMS1	chr2:161131106-161131047	NM_016836	Hs.470412
A_32_P112623	4.18297	2.06453	up	FALSE	Homo sapiens family with sequence similarity 27, member E2 (FAM27E2), long non-coding RNA [NR_103714]	100289124		46385718	chr9	46385659	-	hs|9p11.2	NR_103714	family with sequence similarity 27, member E2	FAM27E2	chr9:46385718-46385659	NR_103714
A_23_P88303	4.17996	2.06349	up	FALSE	Homo sapiens heat shock 70kDa protein 2 (HSPA2), mRNA [NM_021979]	3306	GO:0005515|GO:0006986|GO:0090084|GO:0051861|GO:0000795|GO:0009986|GO:0036128|GO:0007286|GO:0072562|GO:0005634|GO:0005524|GO:0005829|GO:0005739|GO:0042026|GO:0016020|GO:0070194|GO:0051082|GO:0031662|GO:0019899|GO:0001673|GO:0007141|GO:0070062|GO:0007140	65009597	chr14	65009538	+	hs|14q23.3	NM_021979	heat shock 70kDa protein 2	HSPA2	chr14:65009538-65009597	NM_021979	Hs.432648
A_33_P3320159	4.17847	2.06297	up	FALSE	Homo sapiens gasdermin C (GSDMC), mRNA [NM_031415]	56169	GO:0005739|GO:0008150|GO:0003674|GO:0005737|GO:0005815	130760502	chr8	130760443	-	hs|8q24.21	NM_031415	gasdermin C	GSDMC	chr8:130760502-130760443	NM_031415	Hs.133244
A_24_P238543	4.1782	2.06288	up	FALSE	Homo sapiens phosphorylase kinase, alpha 1 (muscle) (PHKA1), transcript variant 1, mRNA [NM_002637]	5255	GO:0005516|GO:0005886|GO:0004689|GO:0005975|GO:0005977|GO:0006091|GO:0044281|GO:0004553|GO:0005829|GO:0009405|GO:0006006|GO:0006468|GO:0005980	71925089	chrX	71915710	-	hs|Xq13.2	NM_002637	phosphorylase kinase, alpha 1 (muscle)	PHKA1	chrX:71925089-71915710	NM_002637	Hs.201379
A_33_P3386414	4.16488	2.05828	up	FALSE	Homo sapiens DDB1 and CUL4 associated factor 4-like 2 (DCAF4L2), mRNA [NM_152418]	138009		88885294	chr8	88885235	-	hs|8q21.3	NM_152418	DDB1 and CUL4 associated factor 4-like 2	DCAF4L2	chr8:88885294-88885235	NM_152418	Hs.371738
A_23_P8452	4.16182	2.05721	up	FALSE	Homo sapiens LFNG O-fucosylpeptide 3-beta-N-acetylglucosaminyltransferase (LFNG), transcript variant 1, mRNA [NM_001040167]	3955	GO:0045747|GO:0033829|GO:0007386|GO:0001756|GO:0005576|GO:0014807|GO:0031982|GO:0046872|GO:0032092|GO:0003674|GO:0001541|GO:0030173|GO:0007219|GO:0008152|GO:0009887|GO:0007143|GO:0008593	2568030	chr7	2567971	+	hs|7p22.3	NM_001040167	LFNG O-fucosylpeptide 3-beta-N-acetylglucosaminyltransferase	LFNG	chr7:2567971-2568030	NM_001040167	Hs.159142
A_19_P00812135	4.15996	2.05657	up	FALSE	Homo sapiens uncharacterized LOC100130417 (LOC100130417), transcript variant 1, long non-coding RNA [NR_026874]	100130417		852947	chr1	852888	-	hs|1p36.33	NR_026874	uncharacterized LOC100130417	LOC100130417	chr1:852947-852888	NR_026874	Hs.200644
A_23_P148410	4.1468	2.052	up	FALSE	Homo sapiens ferritin, heavy polypeptide-like 17 (FTHL17), mRNA [NM_031894]	53940	GO:0006879|GO:0006826|GO:0008199	31089993	chrX	31089934	-	hs|Xp21.2	NM_031894	ferritin, heavy polypeptide-like 17	FTHL17	chrX:31089993-31089934	NM_031894	Hs.333125
A_33_P3333752	4.14541	2.05151	up	FALSE	PREDICTED: Homo sapiens family with sequence similarity 183, member A (FAM183A), transcript variant X1, mRNA [XM_005270875]	440585		43618649	chr1	43618590	+	hs|1p34.2	XM_005270875	family with sequence similarity 183, member A	FAM183A	chr1:43618590-43618649	XM_005270875
A_33_P3871347	4.14535	2.05149	up	FALSE	Homo sapiens sushi, nidogen and EGF-like domains 1 (SNED1), mRNA [NM_001080437]	25992	GO:0007160|GO:0005509|GO:0070062	242032447	chr2	242032388	+	hs|2q37.3	NM_001080437	sushi, nidogen and EGF-like domains 1	SNED1	chr2:242032388-242032447	NM_001080437	Hs.471834
A_24_P383356	4.14484	2.05132	up	FALSE	Homo sapiens solute carrier family 39 (zinc transporter), member 14 (SLC39A14), transcript variant 2, mRNA [NM_015359]	23516	GO:0071577|GO:0071578|GO:0005794|GO:0005886|GO:0005783|GO:0006882|GO:0015093|GO:0015684|GO:0055085|GO:0030027|GO:0005385|GO:0005887|GO:0016021	22273292	chr8	22272367	+	hs|8p21.3	NM_015359	solute carrier family 39 (zinc transporter), member 14	SLC39A14	chr8:22272367-22273292	NM_015359	Hs.491232
A_33_P3312642	4.14373	2.05093	up	FALSE	Homo sapiens proline rich 32 (PRR32), mRNA [NM_001122716]	100130613		125955516	chrX	125955457	+	hs|Xq25	NM_001122716	proline rich 32	PRR32	chrX:125955457-125955516	NM_001122716	Hs.130370
A_23_P64919	4.14039	2.04977	up	FALSE	Homo sapiens RERG/RAS-like (RERGL), transcript variant 1, mRNA [NM_024730]	79785	GO:0006184|GO:0016020|GO:0007264|GO:0005525	18234008	chr12	18233949	-	hs|12p12.3	NM_024730	RERG/RAS-like	RERGL	chr12:18234008-18233949	NM_024730	Hs.732831
A_33_P3285271	4.13454	2.04773	up	FALSE	Homo sapiens flavin containing monooxygenase 6 pseudogene (FMO6P), non-coding RNA [NR_002601]	388714		171130696	chr1	171130637	+	hs|1q24.3	NR_002601	flavin containing monooxygenase 6 pseudogene	FMO6P	chr1:171130637-171130696	NR_002601	Hs.448988
A_33_P3327519	4.13452	2.04772	up	FALSE	Homo sapiens small nucleolar RNA, H/ACA box 74A (SNORA74A), small nucleolar RNA [NR_002915]	26821		138614668	chr5	138614609	+	hs|5q31.2	NR_002915	small nucleolar RNA, H/ACA box 74A	SNORA74A	chr5:138614609-138614668	NR_002915	Hs.684893
A_33_P3378126	4.11911	2.04233	up	FALSE	Homo sapiens F-box protein 32 (FBXO32), transcript variant 1, mRNA [NM_058229]	114907	GO:0005515|GO:0030018|GO:0016567|GO:0005730|GO:0014894|GO:0071549	124515447	chr8	124515388	-	hs|8q24.13	NM_058229	F-box protein 32	FBXO32	chr8:124515447-124515388	NM_058229	Hs.403933
A_33_P3328485	4.11738	2.04173	up	FALSE	Homo sapiens IKAROS family zinc finger 2 (Helios) (IKZF2), transcript variant 2, mRNA [NM_001079526]	22807	GO:0005515|GO:0008150|GO:0003674|GO:0046982|GO:0045944|GO:0005634|GO:0003677|GO:0046872|GO:0042803|GO:0006351	214012493	chr2	214012434	-	hs|2q34	NM_001079526	IKAROS family zinc finger 2 (Helios)	IKZF2	chr2:214012493-214012434	NM_001079526	Hs.604950
A_23_P368886	4.10918	2.03885	up	FALSE	Homo sapiens chondroitin sulfate synthase 3 (CHSY3), mRNA [NM_175856]	337876	GO:0030206|GO:0000139|GO:0005975|GO:0032580|GO:0009405|GO:0044281|GO:0016021|GO:0030204|GO:0050510|GO:0047238|GO:0030203|GO:0046872	129521367	chr5	129521308	+	hs|5q23.3	NM_175856	chondroitin sulfate synthase 3	CHSY3	chr5:129521308-129521367	NM_175856	Hs.213137
A_33_P3256914	4.10913	2.03883	up	FALSE	Homo sapiens integrin alpha FG-GAP repeat containing 3 (ITFG3), transcript variant 3, non-coding RNA [NR_104317]	83986	GO:0008150|GO:0003674|GO:0009986|GO:0016021|GO:0070062	318970	chr16	318911	+	hs|16p13.3	NR_104317	integrin alpha FG-GAP repeat containing 3	ITFG3	chr16:318911-318970	NR_104317	Hs.513225
A_23_P208937	4.09883	2.03521	up	FALSE	Homo sapiens transducin-like enhancer of split 6 (TLE6), transcript variant 2, mRNA [NM_024760]	79816	GO:0043234|GO:0006355|GO:0045666|GO:0005634|GO:0005938	2994022	chr19	2993527	+	hs|19p13.3	NM_024760	transducin-like enhancer of split 6	TLE6	chr19:2993527-2994022	NM_024760	Hs.334507
A_32_P108655	4.0917	2.0327	up	FALSE	Homo sapiens adenylate kinase 4 (AK4), transcript variant 1, mRNA [NM_001005353]	205	GO:0046033|GO:0046034|GO:0042493|GO:0004550|GO:0004017|GO:0009142|GO:0005525|GO:0046899|GO:0005524|GO:0001889|GO:0005739|GO:0006165|GO:0007420|GO:0005759|GO:0046039|GO:0006172|GO:0070062	65692691	chr1	65692632	+	hs|1p31.3	NM_001005353	adenylate kinase 4	AK4	chr1:65692632-65692691	NM_001005353	Hs.10862
A_33_P3412428	4.09022	2.03218	up	FALSE	Homo sapiens ADAM metallopeptidase domain 32 (ADAM32), mRNA [NM_145004]	203102	GO:0006508|GO:0008270|GO:0016021|GO:0004222	39022638	chr8	39022579	+	hs|8p11.22	NM_145004	ADAM metallopeptidase domain 32	ADAM32	chr8:39022579-39022638	NM_145004	Hs.521545
A_19_P00320242	4.08658	2.0309	up	FALSE	PREDICTED: Homo sapiens uncharacterized LOC100506948 (LOC100506948), misc_RNA [XR_110299]			25246747	chr15	25246688	+	hs|15q11.2	AF319524	lnc-SNURF-1:4	lnc-SNURF-1	chr15:25246688-25246747		Hs.728856
A_23_P8820	4.08608	2.03072	up	FALSE	Homo sapiens fatty acid binding protein 4, adipocyte (FABP4), mRNA [NM_001442]	2167	GO:0071285|GO:0005811|GO:0042632|GO:0005215|GO:0005504|GO:0005634|GO:0044281|GO:0001816|GO:0005737|GO:0050872|GO:0050873|GO:0050729|GO:0006810|GO:0006469|GO:0019433|GO:0045892|GO:0070062	82395437	chr8	82395378	-	hs|8q21.13	NM_001442	fatty acid binding protein 4, adipocyte	FABP4	chr8:82395437-82395378	NM_001442	Hs.391561
A_23_P148057	4.08528	2.03043	up	FALSE	Homo sapiens zinc finger, DHHC-type containing 9 (ZDHHC9), transcript variant 1, mRNA [NM_016032]	51114	GO:0018345|GO:0005794|GO:0005783|GO:0018230|GO:0002178|GO:0031228|GO:0005737|GO:0005789|GO:0016409|GO:0043849|GO:0008270|GO:0016021|GO:0019706	128939478	chrX	128939419	-	hs|Xq26.1	NM_016032	zinc finger, DHHC-type containing 9	ZDHHC9	chrX:128939478-128939419	NM_016032	Hs.193566
A_33_P3337921	4.08297	2.02962	up	FALSE	PREDICTED: Homo sapiens uncharacterized LOC727944 (LOC727944), transcript variant 1, ncRNA [XR_109991]	727944		490862	chr2	490803	-	hs|2p25.3	XR_109991	uncharacterized LOC727944	LOC727944	chr2:490862-490803	XR_109991	Hs.568397
A_23_P36562	4.0808	2.02885	up	FALSE	Homo sapiens integrin, alpha 5 (fibronectin receptor, alpha polypeptide) (ITGA5), mRNA [NM_002205]	3678	GO:0005515|GO:0030949|GO:0005154|GO:0035313|GO:0005886|GO:0010811|GO:0050731|GO:0045202|GO:2000811|GO:0050900|GO:0035987|GO:0046872|GO:0005737|GO:0005911|GO:0007411|GO:0030198|GO:0007159|GO:0016032|GO:0034113|GO:0007613|GO:0007155|GO:0007157|GO:0008305|GO:0030335|GO:0009986|GO:0031589|GO:0032587|GO:0033631|GO:0001525|GO:0005161|GO:0001726|GO:0005178|GO:0007229|GO:0007596|GO:0071062|GO:0043184|GO:…	54789715	chr12	54789656	-	hs|12q13.13	NM_002205	integrin, alpha 5 (fibronectin receptor, alpha polypeptide)	ITGA5	chr12:54789715-54789656	NM_002205	Hs.505654
A_33_P3887081	4.06815	2.02437	up	FALSE	Homo sapiens long intergenic non-protein coding RNA 1252 (LINC01252), long non-coding RNA [NR_033890]	338817		11717076	chr12	11717017	+	hs|12p13.2	NR_033890	long intergenic non-protein coding RNA 1252	LINC01252	chr12:11717017-11717076	NR_033890	Hs.733066
A_24_P521994	4.06612	2.02365	up	FALSE	Homo sapiens kelch-like family member 24 (KLHL24), mRNA [NM_017644]	54800	GO:0030424|GO:0005737|GO:0043204	183402111	chr3	183402052	+	hs|3q27.1	NM_017644	kelch-like family member 24	KLHL24	chr3:183402052-183402111	NM_017644	Hs.407709
A_23_P40880	4.06529	2.02336	up	FALSE	Homo sapiens CKLF-like MARVEL transmembrane domain containing 8 (CMTM8), mRNA [NM_178868]	152189	GO:0005737|GO:0006935|GO:0005634|GO:0016021|GO:0005615|GO:0005125	32411460	chr3	32411401	+	hs|3p22.3	NM_178868	CKLF-like MARVEL transmembrane domain containing 8	CMTM8	chr3:32411401-32411460	NM_178868	Hs.154986
A_24_P229025	4.06059	2.02169	up	FALSE	Homo sapiens glutamate receptor, ionotropic, AMPA 3 (GRIA3), transcript variant 3, mRNA [NM_001256743]	2892	GO:0030054|GO:0005886|GO:0005234|GO:0035249|GO:0007268|GO:0007215|GO:0030425|GO:0030666|GO:0035235|GO:0034220|GO:0045211|GO:0004971|GO:0032281|GO:0006810	122338294	chrX	122336618	+	hs|Xq25	NM_001256743	glutamate receptor, ionotropic, AMPA 3	GRIA3	chrX:122336618-122338294	NM_001256743	Hs.377070
A_33_P3353030	4.05879	2.02105	up	FALSE	Homo sapiens urocortin (UCN), mRNA [NM_003353]	7349	GO:0032755|GO:0005515|GO:0030307|GO:0007605|GO:2000252|GO:0030157|GO:0031175|GO:0046888|GO:0007218|GO:0035483|GO:0060547|GO:0005184|GO:0032355|GO:0006979|GO:0008306|GO:0051966|GO:0007565|GO:0045740|GO:0051384|GO:0045792|GO:0032967|GO:0007186|GO:0035176|GO:0030819|GO:0032099|GO:0045776|GO:0090280|GO:0030425|GO:0009060|GO:0033138|GO:0006954|GO:0060452|GO:0045909|GO:0043196|GO:0060455|GO:0043204|GO:…	27530324	chr2	27530265	-	hs|2p23.3	NM_003353	urocortin	UCN	chr2:27530324-27530265	NM_003353	Hs.534363
A_24_P484797	4.0578	2.0207	up	FALSE	Homo sapiens cell death-inducing DFFA-like effector c pseudogene (CIDECP), non-coding RNA [NR_002786]	152302		10059617	chr3	10059558	-	hs|3p25.3	NR_002786	cell death-inducing DFFA-like effector c pseudogene	CIDECP	chr3:10059617-10059558	NR_002786	Hs.635072
A_33_P3400147	4.0444	2.01593	up	FALSE	Homo sapiens transducin-like enhancer of split 6 (TLE6), transcript variant 1, mRNA [NM_001143986]	79816	GO:0043234|GO:0006355|GO:0045666|GO:0005634|GO:0005938	2994089	chr19	2994030	+	hs|19p13.3	NM_001143986	transducin-like enhancer of split 6	TLE6	chr19:2994030-2994089	NM_001143986	Hs.334507
A_23_P359897	4.04094	2.01469	up	FALSE	Homo sapiens lysine (K)-specific demethylase 7A (KDM7A), mRNA [NM_030647]	80853	GO:0032454|GO:0035574|GO:0035575|GO:0005506|GO:0005730|GO:0006325|GO:0005634|GO:0035064|GO:0051864|GO:0006351|GO:0070544|GO:0071557|GO:0016706|GO:0005654|GO:0008270|GO:0030901|GO:0045893|GO:0071558|GO:0055114|GO:0033169	139785105	chr7	139785046	-	hs|7q34	NM_030647	lysine (K)-specific demethylase 7A	KDM7A	chr7:139785105-139785046	NM_030647	Hs.308710
A_23_P216630	4.03775	2.01355	up	FALSE	Homo sapiens solute carrier family 44 (choline transporter), member 1 (SLC44A1), transcript variant 1, mRNA [NM_080546]	23446	GO:0015220|GO:0016020|GO:0005886|GO:0015871|GO:0005741|GO:0044281|GO:0016021|GO:0006644|GO:0055085|GO:0070062|GO:0046474|GO:0006656	108153567	chr9	108153508	+	hs|9q31.1	NM_080546	solute carrier family 44 (choline transporter), member 1	SLC44A1	chr9:108153508-108153567	NM_080546	Hs.573495
A_33_P3428984	4.03546	2.01273	up	FALSE	AGENCOURT_14121471 NIH_MGC_180 Homo sapiens cDNA clone IMAGE:30383201 5', mRNA sequence [CD243366]	728445		42009230	chr8	42009171	-	hs|8p11.21	CD243366	uncharacterized LOC728445	LOC728445	chr8:42009230-42009171		Hs.737652
A_24_P228611	4.03535	2.01269	up	FALSE	Homo sapiens fer-1-like family member 4, pseudogene (functional) (FER1L4), non-coding RNA [NR_119376]	80307	GO:0016021	34190945	chr20	34190628	-	hs|20q11.22	NR_119376	fer-1-like family member 4, pseudogene (functional)	FER1L4	chr20:34190945-34190628	NR_119376	Hs.72222
A_32_P309404	4.03064	2.01101	up	FALSE	Homo sapiens cDNA FLJ39661 fis, clone SMINT2007101. [AK096980]	6581	GO:0005515|GO:0019534|GO:0005329|GO:0005886|GO:0015695|GO:0015697|GO:0015872|GO:0032098|GO:0044281|GO:0055085|GO:0015101|GO:0015651|GO:0051615|GO:0016020|GO:0005887|GO:0006855|GO:0072488	160875372	chr6	160875313	+	hs|6q25.3	AK096980	solute carrier family 22 (organic cation transporter), member 3	SLC22A3	chr6:160875313-160875372		Hs.567337
A_33_P3294917	4.03031	2.01089	up	FALSE	Homo sapiens prune homolog 2 (Drosophila) (PRUNE2), mRNA [NM_015225]	158471	GO:0016462|GO:0005737|GO:0008152|GO:0006915|GO:0046872	79244177	chr9	79244118	-	hs|9q21.2	NM_015225	prune homolog 2 (Drosophila)	PRUNE2	chr9:79244177-79244118	NM_015225	Hs.262857
A_23_P324718	4.02972	2.01068	up	FALSE	Homo sapiens synaptojanin 1 (SYNJ1), transcript variant 2, mRNA [NM_203446]	8867	GO:0016082|GO:0043647|GO:0006661|GO:0003723|GO:0046488|GO:0034595|GO:0048489|GO:0048488|GO:0044281|GO:0004445|GO:0006796|GO:0030117|GO:0005829|GO:0004439|GO:0000166|GO:0046855|GO:0046856|GO:0006836|GO:0006644|GO:0016191	34001886	chr21	34001827	-	hs|21q22.11	NM_203446	synaptojanin 1	SYNJ1	chr21:34001886-34001827	NM_203446	Hs.473632
A_23_P20494	4.02761	2.00992	up	FALSE	Homo sapiens N-myc downstream regulated 1 (NDRG1), transcript variant 2, mRNA [NM_006096]	10397	GO:0005515|GO:0008017|GO:0048471|GO:0045576|GO:0005813|GO:0017137|GO:0045296|GO:0043015|GO:0005886|GO:0030330|GO:0005874|GO:0071456|GO:0005634|GO:0032287|GO:0090232|GO:0005829|GO:0005737|GO:0005913|GO:0010038|GO:0015630|GO:0055038|GO:0070062	134249778	chr8	134249719	-	hs|8q24.22	NM_006096	N-myc downstream regulated 1	NDRG1	chr8:134249778-134249719	NM_006096	Hs.372914
A_33_P3812669	4.02488	2.00895	up	FALSE	Homo sapiens GABA(A) receptor-associated protein like 1 (GABARAPL1), mRNA [NM_031412]	23710	GO:0005515|GO:0008017|GO:0005776|GO:0005794|GO:0000422|GO:0005783|GO:0000421|GO:0005874|GO:0048487|GO:0032839|GO:0050811|GO:0000407|GO:0030957|GO:0044297|GO:0005829|GO:0005622|GO:0032590|GO:0061025|GO:0000045|GO:0030659|GO:0019898	10375637	chr12	10375579	+	hs|12p13.2	NM_031412	GABA(A) receptor-associated protein like 1	GABARAPL1	chr12:10375579-10375637	NM_031412	Hs.524250
A_33_P3301920	4.02457	2.00884	up	FALSE	Homo sapiens ubiquitin specific peptidase 50 (USP50), mRNA [NM_203494]	373509	GO:0006511	50792820	chr15	50792761	-	hs|15q21.2	NM_203494	ubiquitin specific peptidase 50	USP50	chr15:50792820-50792761	NM_203494	Hs.677758
A_23_P102611	4.01562	2.00562	up	FALSE	Homo sapiens WNT1 inducible signaling pathway protein 2 (WISP2), mRNA [NM_003881]	8839	GO:0007165|GO:0005178|GO:0005886|GO:0060548|GO:0007267|GO:0005578|GO:0007155|GO:0008201|GO:0005615|GO:0001558|GO:0070062|GO:0005520	43356406	chr20	43356347	+	hs|20q13.12	NM_003881	WNT1 inducible signaling pathway protein 2	WISP2	chr20:43356347-43356406	NM_003881	Hs.592145
A_23_P335388	4.00708	2.00255	up	FALSE	Homo sapiens chromosome 17 open reading frame 78 (C17orf78), mRNA [NM_173625]	284099	GO:0016021	35749584	chr17	35749525	+	hs|17q12	NM_173625	chromosome 17 open reading frame 78	C17orf78	chr17:35749525-35749584	NM_173625	Hs.439154
A_33_P3403728	4.00204	2.00074	up	FALSE	Homo sapiens uncharacterized LOC100507530 (LOC100507530), long non-coding RNA [NR_125386]	100507530		6477716	chr8	6477657	-	hs|8p23.1	NR_125386	uncharacterized LOC100507530	LOC100507530	chr8:6477716-6477657	NR_125386
A_33_P3293913	3.99746	1.99908	up	FALSE	Homo sapiens BicC family RNA binding protein 1 (BICC1), mRNA [NM_001080512]	80114	GO:0005737|GO:0007275|GO:0090090	60588845	chr10	60588786	+	hs|10q21.1	NM_001080512	BicC family RNA binding protein 1	BICC1	chr10:60588786-60588845	NM_001080512	Hs.158745
A_19_P00320067	3.99312	1.99752	up	FALSE	Homo sapiens uncharacterized LOC100130417 (LOC100130417), transcript variant 1, long non-coding RNA [NR_026874]	100130417		852305	chr1	852246	-	hs|1p36.33	NR_026874	uncharacterized LOC100130417	LOC100130417	chr1:852305-852246	NR_026874	Hs.200644
A_24_P42693	3.97603	1.99133	up	FALSE	Homo sapiens cytochrome P450, family 4, subfamily F, polypeptide 11 (CYP4F11), transcript variant 1, mRNA [NM_021187]	57834	GO:0006805|GO:0005506|GO:0044281|GO:0042377|GO:0042376|GO:0006954|GO:0007596|GO:0016709|GO:0005789|GO:0016021|GO:0042361|GO:0020037|GO:0055114	16023422	chr19	16023363	-	hs|19p13.12	NM_021187	cytochrome P450, family 4, subfamily F, polypeptide 11	CYP4F11	chr19:16023422-16023363	NM_021187	Hs.187393
A_23_P48784	3.97051	1.98932	up	FALSE	Homo sapiens cytochrome P450, family 46, subfamily A, polypeptide 1 (CYP46A1), mRNA [NM_006668]	10858	GO:0006707|GO:0006805|GO:0005506|GO:0005783|GO:0006699|GO:0008395|GO:0033781|GO:0044281|GO:0007399|GO:0005789|GO:0008206|GO:0016021|GO:0016125|GO:0055114|GO:0020037	100188294	chr14	100187603	+	hs|14q32.2	NM_006668	cytochrome P450, family 46, subfamily A, polypeptide 1	CYP46A1	chr14:100187603-100188294	NM_006668	Hs.25121
A_24_P154037	3.96947	1.98895	up	FALSE	Homo sapiens insulin receptor substrate 2 (IRS2), mRNA [NM_003749]	8660	GO:0005515|GO:0008286|GO:0008284|GO:0005886|GO:0008283|GO:0030890|GO:0005158|GO:0030879|GO:0060397|GO:0005829|GO:0010907|GO:0071889|GO:0007173|GO:0046326|GO:0002903|GO:0006006|GO:0032024|GO:0004871|GO:0071333|GO:0033673|GO:0048011|GO:0032869|GO:0030335|GO:0045725|GO:0019901|GO:0048015|GO:0019903|GO:0019904|GO:0055088|GO:0010748|GO:0002053|GO:0009749|GO:0019216|GO:0007165|GO:0007420|GO:0008543|GO:…	110406704	chr13	110406645	-	hs|13q34	NM_003749	insulin receptor substrate 2	IRS2	chr13:110406704-110406645	NM_003749	Hs.442344
A_23_P117662	3.9694	1.98892	up	FALSE	Homo sapiens histidine decarboxylase (HDC), mRNA [NM_002112]	3067	GO:0001694|GO:0034641|GO:0006547|GO:0030170|GO:0006548|GO:0044281|GO:0004398|GO:0042423|GO:0005829	50534229	chr15	50534170	-	hs|15q21.2	NM_002112	histidine decarboxylase	HDC	chr15:50534229-50534170	NM_002112	Hs.1481
A_24_P199484	3.96868	1.98866	up	FALSE	Homo sapiens angiopoietin-like 1 (ANGPTL1), mRNA [NM_004673]	9068	GO:0005102|GO:0007169|GO:0005615|GO:0070062	178818745	chr1	178818686	-	hs|1q25.2	NM_004673	angiopoietin-like 1	ANGPTL1	chr1:178818745-178818686	NM_004673	Hs.591474
A_23_P150281	3.96027	1.9856	up	FALSE	Homo sapiens tumor protein p53 inducible protein 11 (TP53I11), transcript variant 1, mRNA [NM_001258320]	9537	GO:0008285|GO:0006950|GO:0016021	44954519	chr11	44954460	-	hs|11p11.2	NM_001258320	tumor protein p53 inducible protein 11	TP53I11	chr11:44954519-44954460	NM_001258320	Hs.554791
A_33_P3422289	3.96015	1.98555	up	FALSE	LNCipedia lincRNA (lnc-TMED5-1), lincRNA [lnc-TMED5-1:28]			93730287	chr1	93730228	-	hs|1p22.1		lnc-TMED5-1:28	lnc-TMED5-1	chr1:93730287-93730228
A_24_P82106	3.95966	1.98538	up	FALSE	Homo sapiens matrix metallopeptidase 14 (membrane-inserted) (MMP14), mRNA [NM_004995]	4323	GO:0005515|GO:0043627|GO:0048771|GO:0003700|GO:0005886|GO:0030324|GO:0030307|GO:0035987|GO:0048701|GO:0035988|GO:0051895|GO:0005737|GO:0001541|GO:0022617|GO:0030198|GO:0030574|GO:0006508|GO:0097094|GO:0006979|GO:0042470|GO:0001666|GO:0006355|GO:0030335|GO:0005796|GO:0005509|GO:0001525|GO:0043615|GO:0009612|GO:0031012|GO:0016504|GO:0010952|GO:0001958|GO:0005178|GO:0005887|GO:0001935|GO:0008270|GO:…	23315850	chr14	23315791	+	hs|14q11.2	NM_004995	matrix metallopeptidase 14 (membrane-inserted)	MMP14	chr14:23315791-23315850	NM_004995	Hs.2399
A_23_P502750	3.95877	1.98505	up	FALSE	Homo sapiens MDM2 proto-oncogene, E3 ubiquitin protein ligase (MDM2), transcript variant 1, mRNA [NM_002392]	4193	GO:0005515|GO:0071157|GO:0004842|GO:0034504|GO:0070301|GO:0016874|GO:0045202|GO:0071301|GO:0018205|GO:0042220|GO:0042802|GO:0009743|GO:0007173|GO:0042787|GO:0010039|GO:0032026|GO:0046677|GO:0031625|GO:0006977|GO:0071312|GO:0071391|GO:0043278|GO:0000122|GO:0007089|GO:0043234|GO:0045931|GO:0008543|GO:0045087|GO:0008270|GO:0005654|GO:0019899|GO:0045892|GO:0038095|GO:0045472|GO:0008284|GO:0016567|GO:…	69233881	chr12	69233822	+	hs|12q15	NM_002392	MDM2 proto-oncogene, E3 ubiquitin protein ligase	MDM2	chr12:69233822-69233881	NM_002392	Hs.484551
A_33_P3241428	3.95789	1.98473	up	FALSE	Homo sapiens obscurin-like 1 (OBSL1), transcript variant 1, mRNA [NM_015311]	23363	GO:0005515|GO:0048471|GO:0005813|GO:0007088|GO:0030018|GO:0005794|GO:0000226|GO:0031430|GO:0005737|GO:0014704|GO:0050775|GO:0034067|GO:0007010|GO:0007030|GO:0055003|GO:0008093	220415523	chr2	220415464	-	hs|2q35	NM_015311	obscurin-like 1	OBSL1	chr2:220415523-220415464	NM_015311	Hs.526594
A_33_P3300308	3.95762	1.98463	up	FALSE	Homo sapiens microtubule-associated protein 1 light chain 3 alpha (MAP1LC3A), transcript variant 1, mRNA [NM_032514]	84557	GO:0005515|GO:0006995|GO:0008017|GO:0005776|GO:0000422|GO:0005770|GO:0008429|GO:0000421|GO:0005874|GO:0050811|GO:0031410|GO:0000407|GO:0005829|GO:0005543|GO:0031090|GO:0061025|GO:0000045|GO:0019898	33147703	chr20	33147644	+	hs|20q11.22	NM_032514	microtubule-associated protein 1 light chain 3 alpha	MAP1LC3A	chr20:33147644-33147703	NM_032514	Hs.632273
A_24_P935682	3.95492	1.98365	up	FALSE	Homo sapiens clone DNA166629 MRSS6228 (UNQ6228) mRNA, complete cds. [AY358248]	100131541		95988484	chr11	95988425	-	hs|11q21	AY358248	uncharacterized LOC100131541	LOC100131541	chr11:95988484-95988425		Hs.661972
A_23_P42282	3.9527	1.98284	up	FALSE	Homo sapiens complement component 4B (Chido blood group) (C4B), mRNA [NM_001002029]	721	GO:0044216|GO:0030449|GO:0001848|GO:0004866|GO:0005886|GO:2000427|GO:0072562|GO:0005576|GO:0005615|GO:0010951|GO:0006956|GO:0006954|GO:0045087|GO:0006958|GO:0030246|GO:0008228|GO:0032490|GO:0070062	32002650	chr6	32002329	+	hs|6p21.33	NM_001002029	complement component 4B (Chido blood group)	C4B	chr6:32002329-32002650	NM_001002029	Hs.720022
A_24_P59667	3.95252	1.98277	up	FALSE	Homo sapiens Janus kinase 3 (JAK3), mRNA [NM_000215]	3718	GO:0005515|GO:0007260|GO:0070232|GO:0032693|GO:0007262|GO:0060397|GO:0051427|GO:0005829|GO:0002731|GO:0035556|GO:0006954|GO:0045944|GO:0042102|GO:0030183|GO:0070670|GO:0070672|GO:2001241|GO:0035771|GO:0043029|GO:0005856|GO:0038083|GO:0071104|GO:0050868|GO:0019903|GO:0070244|GO:0042981|GO:0018108|GO:0005524|GO:0012505|GO:0031234|GO:0016477|GO:0045221|GO:0032695|GO:0045087|GO:0030218|GO:0045626|GO:…	17935656	chr19	17935597	-	hs|19p13.11	NM_000215	Janus kinase 3	JAK3	chr19:17935656-17935597	NM_000215	Hs.515247
A_19_P00810009	3.95129	1.98233	up	FALSE	Homo sapiens clone DKFZp762N022 mRNA, complete sequence. [AF319524]			25245482	chr15	25245423	+	hs|15q11.2	AF319524	lnc-SNURF-1:1	lnc-SNURF-1	chr15:25245423-25245482		Hs.728856
A_33_P3398526	3.94684	1.9807	up	FALSE	Homo sapiens BCL2-like 11 (apoptosis facilitator) (BCL2L11), transcript variant 9, mRNA [NM_207002]	10018	GO:0008017|GO:0005515|GO:0034976|GO:0030879|GO:0048538|GO:0007283|GO:0048536|GO:0097141|GO:0097140|GO:0043525|GO:1900740|GO:0043029|GO:0002262|GO:0048066|GO:0032464|GO:0070242|GO:2001244|GO:0060139|GO:0001701|GO:0045787|GO:0043280|GO:0048070|GO:0007420|GO:0019898|GO:0001783|GO:0001782|GO:0005741|GO:0005829|GO:0043583|GO:2000271|GO:0090200|GO:0042475|GO:0046620|GO:0048011|GO:0043065|GO:0008630|GO:…	111878764	chr2	111878705	+	hs|2q13	NM_207002	BCL2-like 11 (apoptosis facilitator)	BCL2L11	chr2:111878705-111878764	NM_207002	Hs.469658
A_19_P00812715	3.93863	1.97769	up	FALSE	BROAD Institute lincRNA (XLOC_l2_010118), lincRNA [TCONS_l2_00019181]			14396700	chr3	14396641	-	hs|3p25.1			XLOC_l2_010118	chr3:14396700-14396641
A_33_P3232193	3.9373	1.97721	up	FALSE	cadherin 11, type 2, OB-cadherin (osteoblast) [Source:HGNC Symbol;Acc:HGNC:1750] [ENST00000394156]	1009	GO:0005886|GO:0021957|GO:0034329|GO:0005509|GO:0045216|GO:0001501|GO:0005737|GO:0001503|GO:0016021|GO:0007155|GO:0007156|GO:0034332|GO:0070062	64982572	chr16	64982513	-	hs|16q21	XM_005255764	cadherin 11, type 2, OB-cadherin (osteoblast)	CDH11	chr16:64982572-64982513	XM_005255764	Hs.116471
A_23_P156402	3.93639	1.97687	up	FALSE	Homo sapiens NME/NM23 family member 5 (NME5), mRNA [NM_003551]	8382	GO:0006241|GO:0003351|GO:0007286|GO:0004550|GO:0036126|GO:0005575|GO:0007283|GO:0005524|GO:0005622|GO:0006165|GO:0006228|GO:0042384|GO:0006183|GO:0021591|GO:0009116	137464202	chr5	137454601	-	hs|5q31.2	NM_003551	NME/NM23 family member 5	NME5	chr5:137464202-137454601	NM_003551	Hs.730856
A_33_P3268310	3.92698	1.97342	up	FALSE	Homo sapiens LIM and senescent cell antigen-like domains 3-like (LIMS3L), transcript variant 1, mRNA [NM_001205288]	100288695	GO:0008270	110656486	chr2	110656427	+	hs|2q13	NM_001205288	LIM and senescent cell antigen-like domains 3-like	LIMS3L	chr2:110656427-110656486	NM_001205288	Hs.735995
A_23_P406227	3.92333	1.97208	up	FALSE	Homo sapiens SNAI3 antisense RNA 1 (SNAI3-AS1), transcript variant 2, long non-coding RNA [NR_024399]	197187		88753558	chr16	88753499	+	hs|16q24.3	NR_024399	SNAI3 antisense RNA 1	SNAI3-AS1	chr16:88753499-88753558	NR_024399	Hs.499548
A_33_P3289162	3.91872	1.97038	up	FALSE	stonin 1 [Source:HGNC Symbol;Acc:HGNC:17003] [ENST00000484110]	11037	GO:0030131|GO:0030100|GO:0006886|GO:0006897	48759042	chr2	48758983	+	hs|2p16.3	AK128867	stonin 1	STON1	chr2:48758983-48759042		Hs.674050
A_33_P3373046	3.91429	1.96875	up	FALSE	Homo sapiens zinc finger protein 772 (ZNF772), transcript variant 1, mRNA [NM_001024596]	400720	GO:0006355|GO:0005634|GO:0003677|GO:0046872|GO:0006351	57984876	chr19	57984817	-	hs|19q13.43	NM_001024596	zinc finger protein 772	ZNF772	chr19:57984876-57984817	NM_001024596	Hs.388810
A_24_P331830	3.90591	1.96566	up	FALSE	Homo sapiens kazrin, periplakin interacting protein (KAZN), transcript variant A, mRNA [NM_015209]	23254	GO:0030057|GO:0005737|GO:0031424|GO:0005634|GO:0005856|GO:0001533	15361305	chr1	15361246	+	hs|1p36.21	NM_015209	kazrin, periplakin interacting protein	KAZN	chr1:15361246-15361305	NM_015209	Hs.368823
A_24_P282547	3.89969	1.96336	up	FALSE	Homo sapiens complement factor H-related 4 (CFHR4), transcript variant 3, mRNA [NM_006684]	10877	GO:0006869|GO:0005576|GO:0005319	196884240	chr1	196884181	+	hs|1q31.3	NM_006684	complement factor H-related 4	CFHR4	chr1:196884181-196884240	NM_006684	Hs.710100
A_32_P122940	3.89852	1.96293	up	FALSE	Homo sapiens uncharacterized LOC642852 (LOC642852), long non-coding RNA [NR_026943]	642852		46716393	chr21	46716334	+	hs|21q22.3	NR_026943	uncharacterized LOC642852	LOC642852	chr21:46716334-46716393	NR_026943	Hs.11637
A_23_P316472	3.89744	1.96253	up	FALSE	Homo sapiens dynein heavy chain domain 1 (DNHD1), transcript variant 1, mRNA [NM_144666]	144132	GO:0030286|GO:0008152|GO:0003777|GO:0070062|GO:0007018	6593167	chr11	6593108	+	hs|11p15.4	NM_144666	dynein heavy chain domain 1	DNHD1	chr11:6593108-6593167	NM_144666	Hs.720080
A_33_P3390868	3.88149	1.95661	up	FALSE	Homo sapiens synaptopodin 2 (SYNPO2), transcript variant 1, mRNA [NM_133477]	171024	GO:0005515|GO:0071889|GO:0051371|GO:0030018|GO:0005634|GO:0003779|GO:0015629|GO:0005925	119982134	chr4	119982075	+	hs|4q26	NM_133477	synaptopodin 2	SYNPO2	chr4:119982075-119982134	NM_133477	Hs.655519
A_24_P310256	3.87707	1.95497	up	FALSE	Homo sapiens leucine-rich repeat LGI family, member 4 (LGI4), mRNA [NM_139284]	163175	GO:0008344|GO:0042551|GO:0022011|GO:0005615|GO:0014009	35615711	chr19	35615652	-	hs|19q13.12	NM_139284	leucine-rich repeat LGI family, member 4	LGI4	chr19:35615711-35615652	NM_139284	Hs.65256
A_33_P3246505	3.87197	1.95307	up	FALSE	mitogen-activated protein kinase kinase kinase 8 [Source:HGNC Symbol;Acc:HGNC:6860] [ENST00000375322]	1326	GO:0023014|GO:0005515|GO:0000287|GO:0031295|GO:0006915|GO:0005524|GO:0005829|GO:0035556|GO:0000186|GO:0005737|GO:0007049|GO:0004702|GO:0000165|GO:0004674|GO:0045595|GO:0006468|GO:0004709	30728357	chr10	30728298	+	hs|10p11.23	AB209539	mitogen-activated protein kinase kinase kinase 8	MAP3K8	chr10:30728298-30728357
A_33_P3351120	3.86526	1.95057	up	FALSE	Homo sapiens thioredoxin reductase 1 (TXNRD1), transcript variant 6, mRNA [NM_001261445]	7296	GO:0005515|GO:0015949|GO:0050660|GO:0005730|GO:0015035|GO:0009055|GO:0055086|GO:0044281|GO:0005829|GO:0007165|GO:0004791|GO:0005654|GO:0045454|GO:0000302|GO:0044255|GO:0070062|GO:0055114	104733008	chr12	104732949	+	hs|12q23.3	NM_001261445	thioredoxin reductase 1	TXNRD1	chr12:104732949-104733008	NM_001261445	Hs.654922
A_33_P3535523	3.86452	1.95029	up	FALSE	Homo sapiens, clone IMAGE:3909165, mRNA. [BC015720]	286068		49340900	chr8	49340841	-	hs|8q11.21	BC015720	uncharacterized LOC286068	LOC286068	chr8:49340900-49340841		Hs.555244
A_33_P3324814	3.86302	1.94973	up	FALSE	Homo sapiens SATB1 antisense RNA 1 (SATB1-AS1), long non-coding RNA [NR_125803]	101927777		18567989	chr3	18567930	+	hs|3p24.3	NR_125803	SATB1 antisense RNA 1	SATB1-AS1	chr3:18567930-18567989	NR_125803
A_23_P32454	3.85988	1.94855	up	FALSE	Homo sapiens thyroglobulin (TG), mRNA [NM_003235]	7038	GO:0052689|GO:0042403|GO:0007165|GO:0005179|GO:0042446|GO:0031641|GO:0005576|GO:0030878|GO:0015705|GO:0005615	134147125	chr8	134147066	+	hs|8q24.22	NM_003235	thyroglobulin	TG	chr8:134147066-134147125	NM_003235	Hs.654591
A_24_P237586	3.85798	1.94784	up	FALSE	Homo sapiens ankyrin repeat domain 37 (ANKRD37), mRNA [NM_181726]	353322	GO:0005737|GO:0005634	186321352	chr4	186321293	+	hs|4q35.1	NM_181726	ankyrin repeat domain 37	ANKRD37	chr4:186321293-186321352	NM_181726	Hs.508154
A_23_P34915	3.85304	1.946	up	FALSE	Homo sapiens activating transcription factor 3 (ATF3), transcript variant 4, mRNA [NM_001040619]	467	GO:0005515|GO:0008284|GO:0000977|GO:0003700|GO:0003714|GO:0005730|GO:0006094|GO:0005634|GO:0000122|GO:0035914|GO:0000978|GO:0001228|GO:0006351|GO:0042802|GO:0030968|GO:0001078|GO:0045944|GO:0005654|GO:0006987|GO:0044267	212793915	chr1	212793856	+	hs|1q32.3	NM_001040619	activating transcription factor 3	ATF3	chr1:212793856-212793915	NM_001040619	Hs.460
A_23_P63032	3.85303	1.94599	up	FALSE	Homo sapiens guanylate cyclase activator 2B (uroguanylin) (GUCA2B), mRNA [NM_007102]	2981	GO:0007589|GO:0007588|GO:0006182|GO:0031284|GO:0045776|GO:0070062|GO:0008048	42621237	chr1	42620510	+	hs|1p34.2	NM_007102	guanylate cyclase activator 2B (uroguanylin)	GUCA2B	chr1:42620510-42621237	NM_007102	Hs.32966
A_24_P410582	3.85026	1.94496	up	FALSE	Homo sapiens vestigial-like family member 4 (VGLL4), transcript variant 2, mRNA [NM_014667]	9686	GO:0006355|GO:0005634|GO:0006351	11643391	chr3	11643332	-	hs|3p25.3	NM_014667	vestigial-like family member 4	VGLL4	chr3:11643391-11643332	NM_014667	Hs.740389
A_23_P130359	3.83774	1.94026	up	FALSE	Homo sapiens Rho GTPase activating protein 28 (ARHGAP28), mRNA [NM_001010000]	79822	GO:0043547|GO:0051056|GO:0030054|GO:0007264|GO:0005654|GO:0005829|GO:0005096	6890441	chr18	6890038	+	hs|18p11.31	NM_001010000	Rho GTPase activating protein 28	ARHGAP28	chr18:6890038-6890441	NM_001010000	Hs.183114
A_24_P289383	3.83688	1.93993	up	FALSE	Homo sapiens chromodomain helicase DNA binding protein 7 (CHD7), mRNA [NM_017780]	55636	GO:0060123|GO:0005515|GO:0060429|GO:0021553|GO:0060041|GO:0006364|GO:0007605|GO:0008015|GO:0048844|GO:0005634|GO:0048752|GO:0007512|GO:0050767|GO:0021772|GO:0042048|GO:0007628|GO:0060021|GO:0048806|GO:0040018|GO:0006355|GO:0042472|GO:0021545|GO:0005730|GO:0004386|GO:0007417|GO:0005524|GO:0003677|GO:0001701|GO:0006351|GO:0003007|GO:0001501|GO:0050890|GO:0030217|GO:0003682|GO:0060324|GO:0035116|GO:…	61779457	chr8	61779398	+	hs|8q12.2	NM_017780	chromodomain helicase DNA binding protein 7	CHD7	chr8:61779398-61779457	NM_017780	Hs.20395
A_23_P9402	3.83438	1.93899	up	FALSE	Homo sapiens ciliary neurotrophic factor receptor (CNTFR), transcript variant 1, mRNA [NM_147164]	1271	GO:0008284|GO:0003360|GO:0097059|GO:0005102|GO:0031225|GO:0070120|GO:0070110|GO:0007399|GO:0007165|GO:0043524|GO:0001967|GO:0019955|GO:0060538|GO:0007548|GO:0004897|GO:0019898	34551529	chr9	34551470	-	hs|9p13.3	NM_147164	ciliary neurotrophic factor receptor	CNTFR	chr9:34551529-34551470	NM_147164	Hs.129966
A_32_P90483	3.83103	1.93773	up	FALSE	Homo sapiens syntaxin binding protein 4 (STXBP4), mRNA [NM_178509]	252983	GO:0005515|GO:0008286|GO:0019905|GO:0010838|GO:0050821|GO:0006605|GO:0006974|GO:0005737|GO:0015758|GO:0005654|GO:0045111|GO:0061178|GO:0070062	53240823	chr17	53240764	+	hs|17q22	NM_178509	syntaxin binding protein 4	STXBP4	chr17:53240764-53240823	NM_178509	Hs.35199
A_32_P328023	3.82585	1.93578	up	FALSE	Homo sapiens WD repeat domain 33 (WDR33), transcript variant 1, mRNA [NM_018383]	55339	GO:0006379|GO:0006378|GO:0005581|GO:0005847|GO:0005730|GO:0005654|GO:0005634|GO:0007283|GO:0006301	128462093	chr2	128462034	-	hs|2q14.3	NM_018383	WD repeat domain 33	WDR33	chr2:128462093-128462034	NM_018383	Hs.554831
A_24_P238118	3.81775	1.93272	up	FALSE	Homo sapiens uncharacterized LOC100192379 (PP12613), long non-coding RNA [NR_024365]	100192379		122687861	chr4	122687802	+	hs|4q27	NR_024365	uncharacterized LOC100192379	PP12613	chr4:122687802-122687861	NR_024365	Hs.607691
A_32_P95067	3.8122	1.93062	up	FALSE	Homo sapiens adenylate kinase 4 (AK4), transcript variant 1, mRNA [NM_001005353]	205	GO:0046033|GO:0046034|GO:0042493|GO:0004550|GO:0004017|GO:0009142|GO:0005525|GO:0046899|GO:0005524|GO:0001889|GO:0005739|GO:0006165|GO:0007420|GO:0005759|GO:0046039|GO:0006172|GO:0070062	65694158	chr1	65694099	+	hs|1p31.3	NM_001005353	adenylate kinase 4	AK4	chr1:65694099-65694158	NM_001005353	Hs.10862
A_23_P113283	3.80964	1.92966	up	FALSE	Homo sapiens zinc finger, matrin-type 3 (ZMAT3), transcript variant 1, mRNA [NM_022470]	64393	GO:0005515|GO:0043065|GO:0005730|GO:0006915|GO:0008270|GO:0015031|GO:0040008|GO:0006974	178742220	chr3	178742161	-	hs|3q26.32	NM_022470	zinc finger, matrin-type 3	ZMAT3	chr3:178742220-178742161	NM_022470	Hs.371609
A_33_P3280721	3.80877	1.92932	up	FALSE	Homo sapiens wntless Wnt ligand secretion mediator (WLS), transcript variant 2, mRNA [NM_001002292]	79971	GO:0005515|GO:0017147|GO:0001707|GO:0005886|GO:0031852|GO:0090263|GO:0032839|GO:0032590|GO:0000139|GO:0009948|GO:0031901|GO:0004871|GO:0016021|GO:0043123|GO:0016055|GO:0030659	68564267	chr1	68564208	-	hs|1p31.3	NM_001002292	wntless Wnt ligand secretion mediator	WLS	chr1:68564267-68564208	NM_001002292	Hs.647659
A_19_P00318666	3.80813	1.92908	up	FALSE	Homo sapiens long intergenic non-protein coding RNA 1372 (LINC01372), long non-coding RNA [NR_108104]	101929736		66805009	chr7	66804950	+	hs|7q11.21	NR_108104	long intergenic non-protein coding RNA 1372	LINC01372	chr7:66804950-66805009	NR_108104	Hs.634050
A_23_P31453	3.80502	1.9279	up	FALSE	Homo sapiens six transmembrane epithelial antigen of the prostate 1 (STEAP1), mRNA [NM_012449]	26872	GO:0005215|GO:0005886|GO:0055072|GO:0055085|GO:0046872|GO:0016020|GO:0005887|GO:0005911|GO:0016491|GO:0010008|GO:0006811|GO:0015267|GO:0055114	89794063	chr7	89794004	+	hs|7q21.13	NM_012449	six transmembrane epithelial antigen of the prostate 1	STEAP1	chr7:89794004-89794063	NM_012449	Hs.61635
A_23_P212511	3.80198	1.92675	up	FALSE	Homo sapiens tetratricopeptide repeat domain 14 (TTC14), transcript variant 2, mRNA [NM_001042601]	151613	GO:0003676	180327603	chr3	180327544	+	hs|3q26.33	NM_001042601	tetratricopeptide repeat domain 14	TTC14	chr3:180327544-180327603	NM_001042601	Hs.43213
A_33_P3322283	3.79929	1.92573	up	FALSE	Homo sapiens 5-azacytidine induced 2 (AZI2), transcript variant 4, mRNA [NM_001271650]	64343	GO:0005515|GO:0042110|GO:0005737|GO:0007249|GO:0044565|GO:0032640|GO:0097028|GO:0032609|GO:0000278|GO:0032635|GO:0032607	28364145	chr3	28364086	-	hs|3p24.1	NM_001271650	5-azacytidine induced 2	AZI2	chr3:28364145-28364086	NM_001271650	Hs.706676
A_33_P3421028	3.78293	1.9195	up	FALSE	ROS proto-oncogene 1 , receptor tyrosine kinase [Source:HGNC Symbol;Acc:HGNC:10261] [ENST00000403284]	6098	GO:0005515|GO:0032006|GO:0005886|GO:0008283|GO:0019903|GO:0018108|GO:0007283|GO:0005524|GO:0030154|GO:0002066|GO:0016020|GO:0010629|GO:0016049|GO:0006468|GO:0016021|GO:0004713|GO:0004714|GO:0070372|GO:0007169|GO:0010966	117649719	chr6	117649660	-	hs|6q22.1		ROS proto-oncogene 1 , receptor tyrosine kinase	ROS1	chr6:117649719-117649660
A_23_P83028	3.77401	1.9161	up	FALSE	Homo sapiens reversion-inducing-cysteine-rich protein with kazal motifs (RECK), mRNA [NM_021111]	8434	GO:0010951|GO:0005515|GO:0016020|GO:0005886|GO:0004866|GO:0030198|GO:0007566|GO:0004867|GO:0008191|GO:0031225|GO:0001955	36124378	chr9	36124319	+	hs|9p13.3	NM_021111	reversion-inducing-cysteine-rich protein with kazal motifs	RECK	chr9:36124319-36124378	NM_021111	Hs.388918
A_23_P64898	3.76057	1.91095	up	FALSE	Homo sapiens killer cell lectin-like receptor subfamily G, member 1 (KLRG1), mRNA [NM_005810]	10219	GO:0006968|GO:0006954|GO:0005886|GO:0045087|GO:0050776|GO:0030246|GO:0004872|GO:0016021|GO:0007166	9162653	chr12	9162594	+	hs|12p13.31	NM_005810	killer cell lectin-like receptor subfamily G, member 1	KLRG1	chr12:9162594-9162653	NM_005810	Hs.558446
A_23_P96271	3.7596	1.91058	up	FALSE	Homo sapiens myomesin 1 (MYOM1), transcript variant 1, mRNA [NM_003803]	8736	GO:0005515|GO:0005863|GO:0006936|GO:0008307|GO:0031430|GO:0042803|GO:0042802	3067225	chr18	3067166	-	hs|18p11.31	NM_003803	myomesin 1	MYOM1	chr18:3067225-3067166	NM_003803	Hs.464469
A_24_P75917	3.75877	1.91026	up	FALSE	Homo sapiens coiled-coil domain containing 144A (CCDC144A), transcript variant 1, mRNA [NM_014695]	9720		16612911	chr17	16612852	+	hs|17p11.2	NM_014695	coiled-coil domain containing 144A	CCDC144A	chr17:16612852-16612911	NM_014695	Hs.745246
A_23_P134854	3.75731	1.9097	up	FALSE	Homo sapiens claudin 23 (CLDN23), mRNA [NM_194284]	137075	GO:0016338|GO:0070830|GO:0005886|GO:0005198|GO:0034329|GO:0016021|GO:0005923|GO:0045216|GO:0042802	8561472	chr8	8561413	+	hs|8p23.1	NM_194284	claudin 23	CLDN23	chr8:8561413-8561472	NM_194284	Hs.183617
A_23_P431410	3.74195	1.90379	up	FALSE	Homo sapiens RNA binding motif, single stranded interacting protein 1 (RBMS1), transcript variant 1, mRNA [NM_016836]	5937	GO:0006260|GO:0005515|GO:0006396|GO:0003690|GO:0003697|GO:0000166|GO:0003723|GO:0005634	161129085	chr2	161129026	-	hs|2q24.2	NM_016836	RNA binding motif, single stranded interacting protein 1	RBMS1	chr2:161129085-161129026	NM_016836	Hs.470412
A_33_P3842551	3.7357	1.90138	up	FALSE	Homo sapiens IKAROS family zinc finger 2 (Helios) (IKZF2), transcript variant 2, mRNA [NM_001079526]	22807	GO:0005515|GO:0008150|GO:0003674|GO:0046982|GO:0045944|GO:0005634|GO:0003677|GO:0046872|GO:0042803|GO:0006351	213870837	chr2	213870778	-	hs|2q34	NM_001079526	IKAROS family zinc finger 2 (Helios)	IKZF2	chr2:213870837-213870778	NM_001079526	Hs.604950
A_23_P168130	3.72827	1.89851	up	FALSE	Homo sapiens inositol hexakisphosphate kinase 3 (IP6K3), transcript variant 1, mRNA [NM_054111]	117283	GO:0008440|GO:0043647|GO:0046488|GO:0052724|GO:0005634|GO:0052723|GO:0044281|GO:0000831|GO:0000832|GO:0005524|GO:0005829|GO:0005737|GO:0032958|GO:0006468	33689810	chr6	33689751	-	hs|6p21.31	NM_054111	inositol hexakisphosphate kinase 3	IP6K3	chr6:33689810-33689751	NM_054111	Hs.17253
A_23_P256542	3.72475	1.89714	up	FALSE	Homo sapiens family with sequence similarity 162, member A (FAM162A), mRNA [NM_014367]	26355	GO:0005739|GO:0005515|GO:0005737|GO:0043065|GO:0006919|GO:0090200|GO:0006927|GO:0071456|GO:0005634|GO:0016021|GO:0051402|GO:0070062	122128789	chr3	122128730	+	hs|3q21.1	NM_014367	family with sequence similarity 162, member A	FAM162A	chr3:122128730-122128789	NM_014367	Hs.584881
A_33_P3210488	3.72356	1.89668	up	FALSE	Homo sapiens collagen, type VI, alpha 3 (COL6A3), transcript variant 1, mRNA [NM_004369]	1293	GO:0004867|GO:0005578|GO:0005576|GO:0005589|GO:0031982|GO:0005615|GO:0042383|GO:0031012|GO:0010951|GO:0007517|GO:0022617|GO:0007411|GO:0030198|GO:0030574|GO:0005788|GO:0007155|GO:0070062	238234263	chr2	238234204	-	hs|2q37.3	NM_004369	collagen, type VI, alpha 3	COL6A3	chr2:238234263-238234204	NM_004369	Hs.233240
A_23_P342934	3.7188	1.89484	up	FALSE	Homo sapiens transducin-like enhancer of split 3 (TLE3), transcript variant 1, mRNA [NM_005078]	7090	GO:0005515|GO:0007165|GO:0006355|GO:0007219|GO:0009887|GO:0005654|GO:0005634|GO:0016055|GO:0006351	70341255	chr15	70341196	-	hs|15q23	NM_005078	transducin-like enhancer of split 3	TLE3	chr15:70341255-70341196	NM_005078	Hs.287362
A_33_P3375646	3.70775	1.89054	up	FALSE	Homo sapiens cDNA FLJ56662 complete cds, highly similar to Homo sapiens GTP binding protein 6 (GTPBP6), mRNA. [AK296003]	8225	GO:0005525|GO:0046872	179213	chrY	179154	-	hs|Yp11.32	AK296003	GTP binding protein 6 (putative)	GTPBP6	chrY:179213-179154		Hs.437145
A_24_P341000	3.70757	1.89047	up	FALSE	Homo sapiens LMO7 downstream neighbor (LMO7DN), mRNA [NM_001257995]	729420		76447819	chr13	76445347	+	hs|13q22.2	NM_001257995	LMO7 downstream neighbor	LMO7DN	chr13:76445347-76447819	NM_001257995	Hs.586820
A_33_P3228023	3.70719	1.89032	up	FALSE	Homo sapiens serine carboxypeptidase 1 (SCPEP1), mRNA [NM_021626]	59342	GO:0004185|GO:0045909|GO:0042573|GO:0006508|GO:0045776|GO:0070062|GO:0005829	55065650	chr17	55065591	+	hs|17q22	NM_021626	serine carboxypeptidase 1	SCPEP1	chr17:55065591-55065650	NM_021626	Hs.514950
A_24_P287043	3.7065	1.89006	up	FALSE	Homo sapiens interferon induced transmembrane protein 2 (IFITM2), mRNA [NM_006435]	10581	GO:0051607|GO:0006955|GO:0060337|GO:0005886|GO:0046597|GO:0035456|GO:0035455|GO:0019221|GO:0034341|GO:0016021|GO:0009615|GO:0045071	309168	chr11	309109	+	hs|11p15.5	NM_006435	interferon induced transmembrane protein 2	IFITM2	chr11:309109-309168	NM_006435	Hs.709321
A_24_P332081	3.70567	1.88974	up	FALSE	Homo sapiens Janus kinase and microtubule interacting protein 3 (JAKMIP3), mRNA [NM_001105521]	282973	GO:0008017|GO:0005794|GO:0019900	133998189	chr10	133998130	+	hs|10q26.3	NM_001105521	Janus kinase and microtubule interacting protein 3	JAKMIP3	chr10:133998130-133998189	NM_001105521	Hs.106254
A_23_P311150	3.70197	1.88829	up	FALSE	Homo sapiens serine palmitoyltransferase, small subunit A (SPTSSA), mRNA [NM_138288]	171546	GO:0005515|GO:0004758|GO:0030148|GO:0005789|GO:0016021|GO:0017059	34903583	chr14	34903524	-	hs|14q13.1	NM_138288	serine palmitoyltransferase, small subunit A	SPTSSA	chr14:34903583-34903524	NM_138288	Hs.740577
A_24_P58488	3.7009	1.88788	up	FALSE	Homo sapiens chromosome 2 open reading frame 73 (C2orf73), mRNA [NM_001100396]	129852		54587675	chr2	54587616	+	hs|2p16.2	NM_001100396	chromosome 2 open reading frame 73	C2orf73	chr2:54587616-54587675	NM_001100396	Hs.732626
A_23_P502142	3.68942	1.88339	up	FALSE	Homo sapiens FYN proto-oncogene, Src family tyrosine kinase (FYN), transcript variant 1, mRNA [NM_002037]	2534	GO:0005515|GO:0008360|GO:0050900|GO:0030154|GO:0043524|GO:0042608|GO:0001948|GO:0042609|GO:0007173|GO:0007411|GO:0042127|GO:0007612|GO:0043123|GO:0038083|GO:0014069|GO:0030168|GO:0014068|GO:0007417|GO:0044325|GO:0031234|GO:0042110|GO:0046875|GO:0008543|GO:0045087|GO:0010976|GO:0045121|GO:0038096|GO:0038095|GO:0043548|GO:0050852|GO:0007631|GO:0005886|GO:0045471|GO:0005884|GO:0031295|GO:0005634|GO:…	111982770	chr6	111982711	-	hs|6q21	NM_002037	FYN proto-oncogene, Src family tyrosine kinase	FYN	chr6:111982770-111982711	NM_002037	Hs.390567
A_33_P3214481	3.67951	1.87951	up	FALSE	Homo sapiens prolyl 4-hydroxylase, alpha polypeptide I (P4HA1), transcript variant 3, mRNA [NM_001142595]	5033	GO:0005515|GO:0016222|GO:0031418|GO:0005506|GO:0005783|GO:0004656|GO:0043231|GO:0005739|GO:0016020|GO:0030199|GO:0018401|GO:0005788|GO:0016702|GO:0055114	74767142	chr10	74767083	-	hs|10q22.1	NM_001142595	prolyl 4-hydroxylase, alpha polypeptide I	P4HA1	chr10:74767142-74767083	NM_001142595	Hs.500047
A_24_P371399	3.67625	1.87824	up	FALSE	Homo sapiens chromosome 3 open reading frame 58 (C3orf58), transcript variant 1, mRNA [NM_173552]	205428	GO:0030126|GO:0000139|GO:0014066|GO:0005615|GO:0060038	143710497	chr3	143710438	+	hs|3q24	NM_173552	chromosome 3 open reading frame 58	C3orf58	chr3:143710438-143710497	NM_173552	Hs.288954
A_33_P3272429	3.67494	1.87772	up	FALSE	coiled-coil domain containing 126 [Source:HGNC Symbol;Acc:HGNC:22398] [ENST00000472407]	90693	GO:0030144|GO:0016020|GO:0005576|GO:0006487	23643774	chr7	23643715	+	hs|7p15.3	HY032596	coiled-coil domain containing 126	CCDC126	chr7:23643715-23643774		Hs.742890
A_32_P109876	3.67462	1.8776	up	FALSE	Homo sapiens piccolo presynaptic cytomatrix protein (PCLO), transcript variant 1, mRNA [NM_033026]	27445	GO:0005215|GO:0030054|GO:0005509|GO:0045202|GO:0014069|GO:0016079|GO:0008021|GO:0005544|GO:0016020|GO:0007010|GO:0017157|GO:0019933|GO:0048788|GO:0005856|GO:0030073|GO:0005522|GO:0070062	82383663	chr7	82383604	-	hs|7q21.11	NM_033026	piccolo presynaptic cytomatrix protein	PCLO	chr7:82383663-82383604	NM_033026	Hs.12376
A_33_P3323384	3.67019	1.87585	up	FALSE	Homo sapiens ribonucleotide reductase M2 B (TP53 inducible) (RRM2B), transcript variant 1, mRNA [NM_015713]	50484	GO:0009186|GO:0015949|GO:0001822|GO:0009200|GO:0055086|GO:0044281|GO:0046872|GO:0003014|GO:0005737|GO:0006281|GO:0009263|GO:0005654|GO:0004748|GO:0006264|GO:0006979|GO:0070062|GO:0055114	103219973	chr8	103219914	-	hs|8q22.3	NM_015713	ribonucleotide reductase M2 B (TP53 inducible)	RRM2B	chr8:103219973-103219914	NM_015713	Hs.512592
A_33_P3334220	3.66983	1.87571	up	FALSE	Homo sapiens acetyl-CoA carboxylase beta (ACACB), mRNA [NM_001093]	32	GO:0005515|GO:0014070|GO:0006768|GO:0006767|GO:0060421|GO:0005741|GO:0005634|GO:0044281|GO:0046872|GO:0005829|GO:0005739|GO:0051289|GO:0006633|GO:0003989|GO:0044255|GO:0006853|GO:0042493|GO:0046322|GO:0010884|GO:2001295|GO:0006084|GO:0005524|GO:0012505|GO:0006112|GO:0031325|GO:0006766|GO:0009374|GO:0004075	109706028	chr12	109705969	+	hs|12q24.11	NM_001093	acetyl-CoA carboxylase beta	ACACB	chr12:109705969-109706028	NM_001093	Hs.234898
A_24_P915806	3.66098	1.87223	up	FALSE	Homo sapiens histamine N-methyltransferase (HNMT), transcript variant 2, mRNA [NM_001024074]	3176	GO:0035902|GO:0043005|GO:0007585|GO:0002347|GO:0046539|GO:0051384|GO:0006972|GO:0014075|GO:0042220|GO:0032259|GO:0005737|GO:0007420|GO:0005654|GO:0070555|GO:0070062	138724696	chr2	138722169	+	hs|2q22.1	NM_001024074	histamine N-methyltransferase	HNMT	chr2:138722169-138724696	NM_001024074	Hs.42151
A_33_P3419785	3.65856	1.87128	up	FALSE	Homo sapiens BCL2/adenovirus E1B 19kDa interacting protein 3 (BNIP3), mRNA [NM_004052]	664	GO:0005515|GO:0008219|GO:0048102|GO:0070301|GO:0005783|GO:0005741|GO:0005634|GO:0005635|GO:0090141|GO:0051402|GO:0030425|GO:0042803|GO:0042802|GO:0005739|GO:0051607|GO:0005737|GO:0043068|GO:0043243|GO:0071279|GO:0090200|GO:0016032|GO:0046902|GO:0001666|GO:0043066|GO:0031966|GO:0043065|GO:0046982|GO:0072593|GO:0071456|GO:0006915|GO:0035694|GO:0043653|GO:0051020|GO:0045837|GO:0010637|GO:0050873|GO:…	133781940	chr10	133781881	-	hs|10q26.3	NM_004052	BCL2/adenovirus E1B 19kDa interacting protein 3	BNIP3	chr10:133781940-133781881	NM_004052	Hs.144873
A_33_P3209491	3.64707	1.86674	up	FALSE	Homo sapiens tensin 1 (TNS1), mRNA [NM_022648]	7145	GO:0005515|GO:0010761|GO:0005737|GO:0009986|GO:0007044|GO:0003779|GO:0005856|GO:0005925	218664920	chr2	218664861	-	hs|2q35	NM_022648	tensin 1	TNS1	chr2:218664920-218664861	NM_022648	Hs.471381
A_32_P420520	3.6468	1.86663	up	FALSE	Homo sapiens THAP7 antisense RNA 1 (THAP7-AS1), transcript variant 1, long non-coding RNA [NR_027051]	439931		21363951	chr22	21363892	+	hs|22q11.21	NR_027051	THAP7 antisense RNA 1	THAP7-AS1	chr22:21363892-21363951	NR_027051	Hs.517430
A_23_P79622	3.64541	1.86608	up	FALSE	Homo sapiens FK506 binding protein 7 (FKBP7), transcript variant 1, mRNA [NM_181342]	51661	GO:0000413|GO:0061077|GO:0005509|GO:0005789|GO:0003755|GO:0005788|GO:0005528	179330565	chr2	179330506	-	hs|2q31.2	NM_181342	FK506 binding protein 7	FKBP7	chr2:179330565-179330506	NM_181342	Hs.410378
A_33_P3283525	3.64455	1.86574	up	FALSE	enabled homolog (Drosophila) [Source:HGNC Symbol;Acc:HGNC:18271] [ENST00000498108]	55740	GO:0005515|GO:0050852|GO:0001725|GO:0017124|GO:0030054|GO:0005886|GO:0050699|GO:0045202|GO:0001843|GO:0046907|GO:0003779|GO:0030175|GO:0030027|GO:0005829|GO:0005737|GO:0007411|GO:0008154|GO:0005925	225688850	chr1	225688791	-	hs|1q42.12		enabled homolog (Drosophila)	ENAH	chr1:225688850-225688791
A_33_P3576797	3.6436	1.86537	up	FALSE	Homo sapiens mRNA; cDNA DKFZp586J1922 (from clone DKFZp586J1922) [AL110203]	158863		73457560	chrX	73457501	-	hs|Xq13.2	AL110203	uncharacterized LOC158863	LOC158863	chrX:73457560-73457501		Hs.138411
A_23_P149613	3.64268	1.865	up	FALSE	Homo sapiens flavin containing monooxygenase 1 (FMO1), transcript variant 2, mRNA [NM_002021]	2326	GO:0050661|GO:0006805|GO:0017144|GO:0050660|GO:0006970|GO:0006082|GO:0044281|GO:0070995|GO:0004497|GO:0004499|GO:0005789|GO:0032496|GO:0005788|GO:0009404|GO:0016021	171254660	chr1	171254601	+	hs|1q24.3	NM_002021	flavin containing monooxygenase 1	FMO1	chr1:171254601-171254660	NM_002021	Hs.1424
A_24_P400130	3.6416	1.86457	up	FALSE	Homo sapiens keratin associated protein 7-1 (gene/pseudogene) (KRTAP7-1), mRNA [NM_181606]	337878	GO:0005882	32201777	chr21	32201718	-	hs|21q22.11	NM_181606	keratin associated protein 7-1 (gene/pseudogene)	KRTAP7-1	chr21:32201777-32201718	NM_181606	Hs.407656
A_24_P120115	3.6396	1.86378	up	FALSE	Homo sapiens CASP8 and FADD-like apoptosis regulator (CFLAR), transcript variant 1, mRNA [NM_003879]	8837	GO:0005515|GO:2001237|GO:2001239|GO:0031265|GO:0031264|GO:0002020|GO:0032403|GO:0005829|GO:0005737|GO:0051092|GO:0006508|GO:0016032|GO:0043403|GO:0043123|GO:0060544|GO:0043066|GO:0006919|GO:0006915|GO:0014732|GO:0005123|GO:0004197|GO:0007519|GO:0035877|GO:0045121|GO:0014842|GO:0008047|GO:0014866	202025257	chr2	202025198	+	hs|2q33.1	NM_003879	CASP8 and FADD-like apoptosis regulator	CFLAR	chr2:202025198-202025257	NM_003879	Hs.390736
A_33_P3653912	3.63877	1.86345	up	FALSE	fumarylacetoacetate hydrolase domain containing 2A [Source:HGNC Symbol;Acc:HGNC:24252] [ENST00000233379]	51011	GO:0016787|GO:0008152|GO:0046872	96082129	chr2	96082070	+	hs|2q11.1	XM_006712560	fumarylacetoacetate hydrolase domain containing 2A	FAHD2A	chr2:96082070-96082129	XM_006712560	Hs.531247
A_23_P87545	3.63496	1.86194	up	FALSE	Homo sapiens interferon induced transmembrane protein 3 (IFITM3), transcript variant 1, mRNA [NM_021034]	10410	GO:0005515|GO:0005886|GO:0035456|GO:0019221|GO:0035455|GO:0032897|GO:0005765|GO:0009615|GO:0051607|GO:0006955|GO:0060337|GO:0046597|GO:0031902|GO:0016021|GO:0034341|GO:0070062|GO:0045071	319914	chr11	319855	-	hs|11p15.5	NM_021034	interferon induced transmembrane protein 3	IFITM3	chr11:319914-319855	NM_021034	Hs.374650
A_23_P431853	3.63472	1.86184	up	FALSE	mitochondrially encoded NADH dehydrogenase 2 [Source:HGNC Symbol;Acc:HGNC:7456] [ENST00000361453]	4536		4973	chrM	4914	+		HW291277	MTND2	ND2	chrM:4914-4973		Hs.735900
A_33_P3350643	3.63397	1.86155	up	FALSE	Homo sapiens LIM homeobox transcription factor 1, beta (LMX1B), transcript variant 3, mRNA [NM_001174146]	4010	GO:0005515|GO:0006355|GO:0003700|GO:0008283|GO:0021954|GO:0021587|GO:0005634|GO:0007275|GO:0009953|GO:0001701|GO:0006351|GO:0043565|GO:0035265|GO:0071542|GO:0045944|GO:0030199|GO:0030182|GO:0002930|GO:0030901|GO:0008270|GO:0001764|GO:0035108	129463204	chr9	129463145	+	hs|9q33.3	NM_001174146	LIM homeobox transcription factor 1, beta	LMX1B	chr9:129463145-129463204	NM_001174146	Hs.129133
A_23_P132595	3.6318	1.86068	up	FALSE	Homo sapiens vestigial-like family member 4 (VGLL4), transcript variant 2, mRNA [NM_014667]	9686	GO:0006355|GO:0005634|GO:0006351	11598018	chr3	11597959	-	hs|3p25.3	NM_014667	vestigial-like family member 4	VGLL4	chr3:11598018-11597959	NM_014667	Hs.740389
A_33_P3290403	3.62638	1.85853	up	FALSE	Homo sapiens inositol(myo)-1(or 4)-monophosphatase 2 (IMPA2), mRNA [NM_014214]	3613	GO:0052833|GO:0052832|GO:0006021|GO:0043647|GO:0006796|GO:0044281|GO:0042803|GO:0046872|GO:0005829|GO:0007165|GO:0046854|GO:0005737|GO:0046855|GO:0008934	11999185	chr18	11999126	+	hs|18p11.21	NM_014214	inositol(myo)-1(or 4)-monophosphatase 2	IMPA2	chr18:11999126-11999185	NM_014214	Hs.743311
[truncated: 4,196 more rows]
