# Supplementary material for: Multiple intracellular signaling pathways orchestrate adipocytic differentiation of human bone marrow stromal stem cells
Source: Biosci Rep. 2018 Jan 30;38(1):BSR20171252. doi: 10.1042/BSR20171252 (PMC5789155; doi:10.1042/BSR20171252)
Supplement: Supplementary file 2 [file bsr20171252_Supp2.xlsx]

## Sheet: Top pathways up genes AD7
Supplementary Table 2: Top enriched pathways identified in the upregulated genes in adipocyte day 7 vs control hMSC ranked according to number of matched entities
Pathway	p-value	Matched Entities	Pathway Entities of Experiment Type
Hs_Focal_Adhesion_WP306_41071	2.38119e-07	36	188
Hs_Adipogenesis_WP236_41040	7.7533e-10	33	131
Hs_metapathway_biotransformation_WP702_34448	5.08234e-07	33	188
Hs_Insulin_Signaling_WP481_42706	0.000109995	27	160
Hs_Myometrial_Relaxation_and_Contraction_Pathways_WP289_45373	0.0090743	21	156
Hs_Selenium_Pathway_WP15_45021	3.46542e-06	20	83
Hs_Senescence_and_Autophagy_WP615_47912	0.000178388	20	106
Hs_MAPK_signaling_pathway_WP382_41048	0.024033	20	161
Hs_Electron_Transport_Chain_WP111_41171	0.00540538	16	104
Hs_Integrin-mediated_cell_adhesion_WP185_41226	0.00951407	15	99
Hs_Endochondral_Ossification_WP474_45000	0.000337256	14	64
Hs_Prolactin_Signaling_Pathway_WP2037_46067	0.00201188	14	76
Hs_Apoptosis_Modulation_and_Signaling_WP1772_42308	0.00857401	13	93
Hs_Apoptosis_WP254_41184	0.0115997	13	83
Hs_MicroRNAs_in_cardiomyocyte_hypertrophy_WP1544_44907	0.0115997	13	103
Hs_DNA_damage_response_(only_ATM_dependent)_WP710_33421	0.0153921	13	89
Hs_GPCRs,_Other_WP117_45105	0.0376291	13	118
Hs_Tryptophan_metabolism_WP465_43616	0.000153579	12	46
Hs_Leptin_signaling_pathway_WP2034_44631	0.00231619	12	61
Hs_Cytoplasmic_Ribosomal_Proteins_WP477_41118	0.039788	12	88
Hs_IL-6_signaling_pathway_WP364_44627	0.000276386	11	42
Hs_IL-4_signaling_pathway_WP395_44625	0.000645265	11	49
Hs_Notch_Signaling_Pathway_WP61_45344	0.00690187	11	61
Hs_SIDS_Susceptibility_Pathways_WP706_45233	0.0111198	11	66
Hs_Peptide_GPCRs_WP24_45244	0.0208112	11	73
Hs_Fatty_acid,_triacylglycerol,_and_ketone_body_metabolism_WP1817_42160	2.84383e-05	10	28
Hs_IL-3_Signaling_Pathway_WP286_44623	0.00204219	10	45
Hs_Complement_and_Coagulation_Cascades_WP558_41101	0.0046102	10	63
Hs_Kit_receptor_signaling_pathway_WP304_44603	0.00921938	10	57
Hs_Oxidative_phosphorylation_WP623_45305	0.0167221	10	62
Hs_Statin_Pathway_WP430_45117	0.00024617	9	31
Hs_Oxidative_Stress_WP408_45296	0.000327518	9	30
Hs_Alpha_6_Beta_4_signaling_pathway_WP244_44947	0.000429837	9	31
Hs_Prostaglandin_Synthesis_and_Regulation_WP98_45273	0.00164508	8	31
Hs_Vitamin_A_and_carotenoid_metabolism_WP716_45017	0.00788303	8	39
Hs_Selenium_Metabolism_and_Selenoproteins_WP28_38852	0.0189023	8	48
Hs_Phase_1_-_Functionalization_of_compounds_WP1879_42095	0.0273168	8	49
Hs_Diurnally_regulated_genes_with_circadian_orthologs_WP410_41104	0.0306197	8	48
Hs_Triacylglyceride_Synthesis_WP325_43910	0.00181748	7	24
Hs_EPO_Receptor_Signaling_WP581_41162	0.00301055	7	26
Hs_Monoamine_Transport_WP727_41075	0.0102238	7	32
Hs_IL-2_Signaling_pathway_WP49_44622	0.0142661	7	36
Hs_Nuclear_Receptors_WP170_45340	0.0255443	7	38
Hs_Benzo(a)pyrene_metabolism_WP696_41182	5.39032e-06	6	9
Hs_Complement_Activation,_Classical_Pathway_WP545_41148	0.000892713	6	17
Hs_Eicosanoid_Synthesis_WP167_45138	0.00329715	6	20
Hs_Inflammatory_Response_Pathway_WP453_41201	0.0259207	6	33
Hs_Nuclear_receptors_in_lipid_metabolism_and_toxicity_WP299_45336	0.0396853	6	35
Hs_IL-5_signaling_pathway_WP127_44626	0.0451323	6	34
Hs_Cell_surface_interactions_at_the_vascular_wall_WP1794_42017	0.0451323	6	39
Hs_Irinotecan_Pathway_WP229_46359	0.000881115	5	14
Hs_Fatty_Acid_Omega_Oxidation_WP206_41031	0.00313285	5	15
Hs_ACE_Inhibitor_Pathway_WP554_41083	0.00795607	5	17
Hs_Small_Ligand_GPCRs_WP247_45149	0.0131253	5	19
Hs_Glutathione_metabolism_WP100_41200	0.0131253	5	20
Hs_Interferon_alpha-beta_signaling_WP1835_44864	0.0347462	5	26
Hs_IL-7_signaling_pathway_WP205_45139	0.0407391	5	27
Hs_Catalytic_cycle_of_mammalian_FMOs_WP688_34638	0.000171593	4	5
Hs_Costimulation_by_the_CD28_family_WP1799_42022	0.0147829	4	15
Hs_Interleukin-1_signaling_WP1839_44873	0.0194429	4	15
Hs_Integrin_cell_surface_interactions_WP1833_44861	0.0194429	4	16
Hs_Insulin_Synthesis_and_Processing_WP1830_44856	0.0249128	4	15
Hs_Tamoxifen_metabolism_WP691_45101	0.0312186	4	21
Hs_Serotonin_Receptor_2_and_ELK-SRF-GATA4_signaling_WP732_45038	0.0312186	4	16
Hs_Sulfation_Biotransformation_Reaction_WP692_38739	0.0383763	4	18
Hs_Codeine_and_morphine_metabolism_WP1604_38351	0.0129762	3	9
Hs_Complement_cascade_WP1798_44996	0.0195717	3	8
Hs_Platelet_homeostasis_WP1885_42101	0.027682	3	10
Hs_Regulation_of_Insulin-like_Growth_Factor_(IGF)_Activity_by_Insulin-like_Growth_Factor_Binding_Proteins_(IGFBPs)_WP1899_45051	0.0372988	3	10
Hs_NCAM_signaling_for_neurite_out-growth_WP1866_42084	0.0483851	3	13
Hs_Nicotine_metabolism_WP1600_45359	0.0172183	2	6
