# Supplementary material for: Multiple intracellular signaling pathways orchestrate adipocytic differentiation of human bone marrow stromal stem cells
Source: Biosci Rep. 2018 Jan 30;38(1):BSR20171252. doi: 10.1042/BSR20171252 (PMC5789155; doi:10.1042/BSR20171252)
Supplement: Supplementary file 3 [file bsr20171252_Supp3.xlsx]

## Sheet: Top pathways down genes AD7
Supplementary Table 3: Top enriched pathways identified in the downregulated genes in adipocyte day 7 vs control hMSC ranked according to number of matched entities
Pathway	p-value	Matched Entities	Pathway Entities of Experiment Type
Hs_G1_to_S_cell_cycle_control_WP45_41128	0	33	68
Hs_DNA_damage_response_WP707_38403	0	25	68
Hs_Cell_cycle_WP179_45137	1.79211e-30	51	103
Hs_DNA_Replication_WP466_41036	1.1767e-29	33	42
Hs_APC-C-mediated_degradation_of_cell_cycle_proteins_WP1782_44955	5.22202e-12	10	10
Hs_Integrated_Cancer_pathway_WP1971_44469	1.17806e-11	18	36
Hs_Mismatch_repair_WP531_41198	7.0264e-11	9	9
Hs_Synthesis_of_DNA_WP1925_45107	2.99682e-10	10	13
Hs_Integrated_Breast_Cancer_Pathway_WP1984_44857	9.13107e-09	35	164
Hs_Mitotic_G1-G1-S_phases_WP1858_44912	1.27046e-07	8	11
Hs_Mitotic_M-M-G1_phases_WP1860_44914	2.32312e-07	9	15
Hs_Cell_Cycle_Checkpoints_WP1775_44985	2.32312e-07	9	16
Hs_mRNA_processing_WP411_45374	4.33375e-07	27	127
Hs_Fluoropyrimidine_Activity_WP1601_47632	1.58232e-06	12	33
Hs_Kinesins_WP1842_44882	1.17778e-05	6	9
Hs_Fanconi_Anemia_pathway_WP1816_42159	1.29166e-05	5	6
Hs_Homologous_recombination_WP186_36295	1.45796e-05	7	13
Hs_Nucleotide_Metabolism_WP404_45328	3.37892e-05	8	19
Hs_Regulation_of_DNA_replication_WP1898_45052	4.24095e-05	5	7
Hs_Factors_involved_in_megakaryocyte_development_and_platelet_production_WP1815_42038	6.81589e-05	9	28
Hs_FAS_pathway_and_Stress_induction_of_HSP_regulation_WP314_41070	7.05171e-05	11	38
Hs_One_Carbon_Metabolism_WP241_41078	9.54888e-05	9	27
Hs_Calcium_Regulation_in_the_Cardiac_Cell_WP536_41204	0.000109333	25	149
Hs_Double-Strand_Break_Repair_WP1807_45201	0.000193745	7	18
Hs_Myometrial_Relaxation_and_Contraction_Pathways_WP289_45373	0.000207412	25	156
Hs_Processing_of_Capped_Intron-Containing_Pre-mRNA_WP1889_42105	0.000356987	12	52
Hs_Mitotic_G2-G2-M_phases_WP1859_44913	0.00042045	5	10
Hs_Prostaglandin_Synthesis_and_Regulation_WP98_45273	0.00124798	8	31
Hs_Interferon_alpha-beta_signaling_WP1835_44864	0.00141645	7	26
Hs_Base_Excision_Repair_WP1787_44973	0.00177612	5	14
Hs_Apoptotic_execution_phase_WP1784_44958	0.00296433	8	37
Hs_Arrhythmogenic_right_ventricular_cardiomyopathy_WP2118_47057	0.00304514	13	78
Hs_Apoptosis_WP254_41184	0.00317339	14	83
Hs_RIG-I-MDA5_mediated_induction_of_IFN-alpha-beta_pathways_WP1904_45045	0.00348614	6	21
Hs_Wnt_Signaling_Pathway_and_Pluripotency_WP399_45007	0.00593126	15	98
Hs_Apoptosis_Modulation_and_Signaling_WP1772_42308	0.00605601	13	93
Hs_Integrin-mediated_cell_adhesion_WP185_41226	0.00652025	15	99
Hs_Metabolism_of_RNA_WP1854_44901	0.00664313	5	17
Hs_Adipogenesis_WP236_41040	0.00797879	18	131
Hs_Focal_Adhesion_WP306_41071	0.0103083	23	188
Hs_TWEAK_Signaling_Pathway_WP2036_46204	0.0113434	8	42
Hs_Response_to_elevated_platelet_cytosolic_Ca2+_WP1903_45238	0.0115282	3	7
Hs_Senescence_and_Autophagy_WP615_47912	0.0120729	15	106
Hs_Nucleotide_Excision_Repair_WP1980_42219	0.0127615	4	13
Hs_Ganglio_Sphingolipid_Metabolism_WP1423_41140	0.0174314	3	10
Hs_G13_Signaling_Pathway_WP524_41220	0.0180286	7	37
Hs_MicroRNAs_in_cardiomyocyte_hypertrophy_WP1544_44907	0.0198698	12	103
Hs_L1CAM_interactions_WP1843_44884	0.0248917	5	27
Hs_Osteoclast_Signaling_WP12_45320	0.0271615	4	16
Hs_Insulin_Signaling_WP481_42706	0.0297238	19	160
Hs_Telomere_Maintenance_WP1928_42143	0.0333842	3	11
Hs_miRNAs_involved_in_DDR_WP1545_44909	0.0334748	4	67
Hs_Circadian_Clock_WP1797_42020	0.0334748	4	17
Hs_Neural_Crest_Differentiation_WP2064_45566	0.0372514	10	71
Hs_Mitochondrial_Gene_Expression_WP391_41093	0.0484502	4	19
